# Supplementary material for: Gut microbiota produces biofilm-associated amyloids with potential for neurodegeneration
Source: Nat Commun. 2024 May 16;15:4150. doi: 10.1038/s41467-024-48309-x (PMC11099085; doi:10.1038/s41467-024-48309-x)
Supplement: Supplementary file 4 — Source data [file 41467_2024_48309_MOESM4_ESM.xlsx]

## Sheet: Figure 2d
Synchronous light scattering
	Bap_LL	Bap_LL		Bap_FM	Bap_FM		Bap_Efm	Bap_Efm		Bap_LA	Bap_LA		Bap_TG	Bap_TG		Bap_SS2	Bap_SS2		Bap_Efg	Bap_Efg		Bap_CM2	Bap_CM2		Bap_CI	Bap_CI		Bap_LJ	Bap_LJ		Bap_CF	Bap_CF		Bap_ECl	Bap_ECl
	pH 7	pH 4.5		pH 7	pH 4.5		pH 7	pH 4.5		pH 7	pH 4.5		pH 7	pH 4.5		pH 7	pH 4.5		pH 7	pH 4.5		pH 7	pH 4.5		pH 7	pH 4.5		pH 7	pH 4.5		pH 7	pH 4.5		pH 7	pH 4.5
320	-790.015	-1132.4	320	-363.239	-764.374	320	-44.1612	-953.888	320	-247.787	-265.831	320	-31.7463	-176.736	320	-416.731	-444.005	320	-161.237	-793.198	320	-33.1644	-96.5966	320	-287.512	-887.045	320	-1.50461	-2.5824	320	-6.5634	-25.4828	320	-4.99462	-31.899
320.5	-648.942	-932.114	320.5	-297.95	-627.763	320.5	-36.1167	-784.098	320.5	-203.227	-218.04	320.5	-25.7904	-144.854	320.5	-342.172	-364.321	320.5	-132.336	-652.127	320.5	-26.9615	-78.9649	320.5	-236.24	-728.816	320.5	-0.380879	-0.479698	321	1.58458	37.8214	321	-1.39531	50.3966
321	-703.914	-1015.72	321	-318.553	-674.913	321	-39.2281	-845.764	321	-218.789	-236.416	321	-27.7306	-155.592	321	-368.419	-390.437	321	-142.376	-707.886	321	-29.008	-84.6689	321	-255.272	-790.785	321	0.388607	18.9173	322	14.6193	139.675	322	4.46591	182.979
321.5	-745.739	-1085.66	321.5	-336.221	-719.853	321.5	-41.3578	-899.148	321.5	-232.013	-248.527	321.5	-28.8874	-165.076	321.5	-390.288	-414.212	321.5	-151.334	-752.776	321.5	-30.4922	-88.7222	321.5	-271.999	-833.389	321.5	2.07659	62.5012	323	45.7579	385.72	323	18.7754	503.77
322	-750.193	-1104.15	322	-332.573	-719.309	322	-41.1859	-902.304	322	-231.207	-247.104	322	-29.0527	-163.836	322	-387.332	-410.252	322	-149.899	-763.607	322	-29.903	-87.9907	322	-270.65	-840.169	322	4.61165	121.177	324	103.781	853.077	324	46.0044	1113.82
322.5	-703.914	-1058.23	322.5	-307.435	-677.818	322.5	-38.3239	-849.855	322.5	-217.65	-232.142	322.5	-26.9517	-153.437	322.5	-362.242	-384.17	322.5	-141.27	-723.489	322.5	-27.866	-81.5234	322.5	-256.49	-795.131	322.5	9.05584	225.666	325	195.243	1604.92	325	89.6721	2096.89
323	-579.161	-890.934	323	-246.396	-554.47	323	-30.7304	-698.985	323	-176.232	-186.491	323	-21.5628	-124.337	323	-292.9	-308.502	323	-113.586	-606.947	323	-22.4571	-64.4132	323	-208.304	-650.935	323	14.3185	351.652	326	315.278	2612.4	326	147.826	3419.46
323.5	-381.462	-614.698	323.5	-152.553	-362.858	323.5	-19.5167	-459.921	323.5	-114.464	-120.847	323.5	-13.121	-78.9853	323.5	-191.541	-197.109	323.5	-74.209	-410.956	323.5	-13.6326	-39.1749	323.5	-140.004	-443.404	323.5	21.5705	521.438	327	445.871	3744.41	327	212.833	4915.85
324	-128.856	-263.805	324	-37.0131	-117.596	324	-4.78658	-159.561	324	-33.7698	-31.3942	324	-1.79311	-19.935	324	-55.9116	-55.1971	324	-21.7508	-159.819	324	-2.26367	-6.89858	324	-46.8283	-147.103	324	29.7644	713.222	328	556.815	4747.9	328	269.772	6251.88
324.5	203.174	209.965	324.5	117.652	205.605	324.5	13.9585	242.154	324.5	72.5698	79.8281	324.5	12.0367	55.2793	324.5	120.662	135.772	324.5	47.197	173.284	324.5	11.8945	34.1576	324.5	73.6676	217.039	324.5	40.617	964.91	329	618.578	5358.25	329	303.597	7074.37
325	577.068	742.075	325	286.114	560.911	325	35.1258	689.647	325	187.758	205.126	325	28.0025	138.24	325	313.172	340.158	325	121.153	549.542	325	28.1103	79.6558	325	206.038	639.482	325	52.1227	1229.31	330	616.409	5421.53	330	306.239	7183.46
325.5	1006.04	1362.41	325.5	481.547	982.725	325.5	59.4722	1209.22	325.5	323.348	349.193	325.5	46.0557	235.211	325.5	542.17	583.273	325.5	210.169	982.603	325.5	46.6596	131.851	325.5	365.389	1125.33	325.5	64.6229	1512.16	331	548.945	4899.9	331	275.263	6518.26
326	1469.45	2033.67	326	688.817	1427.09	326	85.125	1764.38	326	467.006	502.72	326	64.8963	337.134	326	782.725	838.128	326	302.091	1453.12	326	66.481	187.751	326	531.234	1641.39	326	76.4396	1780.56	332	434.561	3935.35	332	220.117	5256.59
326.5	1967.71	2764.56	326.5	911.36	1906.22	326.5	113.356	2362.44	326.5	623.042	668.99	326.5	85.3289	447.682	326.5	1042.1	1112.43	326.5	402.55	1960	326.5	87.8143	248.157	326.5	714.84	2207.55	326.5	88.1542	2056.3	333	304.917	2797.26	333	155.908	3756.78
327	2444.69	3471.06	327	1123.83	2366.77	327	139.767	2932.98	327	771.849	826.467	327	104.322	552.633	327	1288.41	1374.08	327	498.077	2447.3	327	107.89	304.866	327	886.266	2740.02	327	98.2926	2292.28	334	189.288	1755.72	334	97.2802	2375.81
327.5	2901.22	4149.73	327.5	1323.24	2801.69	327.5	164.901	3482.06	327.5	913.793	977.275	327.5	122.458	652.607	327.5	1523.86	1622.82	327.5	588.948	2915.11	327.5	127.2	358.495	327.5	1051.37	3253.98	327.5	106.088	2467.48	335	101.1	947.554	335	51.8187	1292.93
328	3326.79	4784.21	328	1511.97	3214.5	328	188.64	3999.06	328	1045.73	1117.64	328	139.621	745.446	328	1745.05	1856.95	328	676.218	3359.18	328	145.238	408.804	328	1208.76	3738.19	328	111.165	2563.26	336	43.9135	421.674	336	21.8233	581.058
328.5	3713.36	5369.74	328.5	1679.92	3583.37	328.5	210.009	4463.05	328.5	1165.01	1244.03	328.5	154.643	828.688	328.5	1942.21	2066.87	328.5	752.477	3754.38	328.5	161.417	454.193	328.5	1347.36	4166.54	328.5	112.599	2585.74	337	13.9878	148.62	337	5.87789	207.974
329	4044.63	5873.43	329	1824.24	3898.57	329	228.249	4858.58	329	1267.71	1353.08	329	167.601	900.619	329	2108.75	2244.35	329	818.936	4095.55	329	175.128	492.526	329	1467.15	4538.94	329	111.251	2547.98	338	1.61327	38.3825	338	-0.822212	55.4421
329.5	4274.52	6229.06	329.5	1921.99	4115.95	329.5	241.006	5134.5	329.5	1337.23	1428.32	329.5	176.41	949.524	329.5	2225.13	2367.6	329.5	864.563	4336.32	329.5	184.503	518.531	329.5	1550.23	4799.41	329.5	106.068	2430.62	339	-1.97461	7.62039	339	-2.79048	12.1102
330	4454.54	6512.85	330	1998.28	4288.4	330	250.624	5352.43	330	1391.04	1485.58	330	182.959	988.046	330	2317.21	2463.78	330	901.091	4525.2	330	191.75	538.169	330	1615.81	5001.48	330	98.977	2262.76	340	-2.7078	1.54215	340	-3.19147	3.29608
330.5	4559.08	6690.6	330.5	2037.63	4384.63	330.5	256.113	5474.36	330.5	1421.43	1517.78	330.5	187.051	1008.7	330.5	2366.78	2516.25	330.5	920.8	4639.53	330.5	195.345	549.394	330.5	1653.53	5123.76	330.5	88.7955	2025.44
331	4576.57	6747.19	331	2040.06	4404.12	331	256.641	5497.68	331	1426.71	1523.05	331	187.333	1010.9	331	2373.39	2524.57	331	924.195	4664.97	331	196.022	550.116	331	1661.87	5148.37	331	77.8078	1767.42
331.5	4491.58	6644.14	331.5	1996.89	4319.65	331.5	251.428	5395.82	331.5	1397.52	1491.19	331.5	183.625	990.433	331.5	2324.53	2471.7	331.5	905.018	4590.58	331.5	192.405	537.731	331.5	1630.06	5056.57	331.5	65.4729	1482.18
332	4320.38	6413.1	332	1915.91	4155.05	332	241.678	5190.11	332	1344.65	1433.91	332	176.165	951.019	332	2235.98	2375.36	332	871.334	4422.55	332	184.69	515.76	332	1572.14	4876.12	332	53.6734	1211.52
332.5	4089.21	6093.39	332.5	1809.5	3926.18	332.5	228.118	4914.32	332.5	1269.74	1351.41	332.5	165.777	896.271	332.5	2109.49	2243.34	332.5	822.877	4191.93	332.5	174.28	485.852	332.5	1485.87	4605.67	332.5	41.8393	946.556
333	3774.61	5643.79	333	1662.94	3619.44	333	210.381	4531.84	333	1169.25	1246.16	333	152.69	825.266	333	1942.41	2063.1	333	758.207	3873.93	333	160.822	447.139	333	1372.76	4260.21	333	31.7708	719.262
333.5	3429.35	5150.91	333.5	1508.05	3290.66	333.5	190.729	4118.15	333.5	1062.27	1129.68	333.5	137.988	748.311	333.5	1764.07	1874.6	333.5	689.555	3526.8	333.5	145.938	405.113	333.5	1249.62	3867.35	333.5	23.2228	526.204
334	3028.99	4570.99	334	1325.89	2897.06	334	168.166	3634.31	334	935.877	995.76	334	121.3	658.402	334	1551.18	1648.35	334	606.889	3122.12	334	128.704	356.799	334	1102.16	3418.16	334	16.505	375.632
334.5	2618.65	3976.2	334.5	1145.23	2506.53	334.5	145.583	3146.59	334.5	809.578	859.711	334.5	104.599	568.817	334.5	1339.55	1425.47	334.5	525.86	2705.77	334.5	111.304	308.007	334.5	955.614	2958.06	334.5	10.8647	251.272
335	2182.24	3335.4	335	951.507	2084.84	335	120.987	2623.67	335	672.928	714.426	335	86.9538	472.406	335	1112.59	1184.98	335	437.516	2264.37	335	92.8376	255.151	335	794.213	2464.76	335	6.6368	155.005
335.5	1795.11	2758.36	335.5	781.224	1713	335.5	99.8828	2160.34	335.5	554.059	587.865	335.5	71.6674	388.44	335.5	915.315	975.393	335.5	360.682	1866.26	335.5	76.6169	209.963	335.5	655.843	2030.76	335.5	3.64286	87.2674
336	1415.46	2186.25	336	615.349	1349.85	336	78.7427	1699.17	336	435.812	462.241	336	56.629	304.98	336	718.776	766.641	336	284.332	1472.46	336	60.6828	165.5	336	516.904	1596.41	336	1.6904	42.4836
336.5	1086.57	1688.27	336.5	471.499	1034.43	336.5	60.8155	1301.39	336.5	334.266	355.22	336.5	43.6368	234.086	336.5	550.57	588.57	336.5	218.162	1127.69	336.5	46.9359	126.829	336.5	396.512	1225.85	336.5	0.43108	14.6211
337	795.133	1244.17	337	346.058	758.612	337	44.6976	951.753	337	245.484	260.467	337	32.2023	171.152	337	403.062	430.811	337	161.364	826.681	337	34.6903	93.2691	337	292.466	900.015	337	-0.320817	-2.36458
337.5	579.498	912.1	337.5	252.78	552.319	337.5	32.7734	693.659	337.5	178.868	190.299	337.5	23.8728	124.651	337.5	294.208	314.279	337.5	117.951	602.264	337.5	25.8544	68.3814	337.5	213.583	658.355	337.5	-0.715595	-1.93066
338	401.02	637.171	338	175.964	382.193	338	22.9717	478.89	338	124.565	132.929	338	16.8826	86.5501	338	203.66	217.072	338	82.6669	414.989	338	18.3531	47.9623	338	149.092	455.96	338	-0.908944	-1.09276
338.5	262.422	420.553	338.5	115.945	250.583	338.5	15.5076	313.169	338.5	82.3183	87.7147	338.5	11.5535	56.9376	338.5	133.51	142.428	338.5	54.6222	270.906	338.5	12.6105	32.139	338.5	97.9541	297.837	338.5	-0.995279	-1.6995
339	158.889	256.35	339	70.7836	152.347	339	9.86001	188.966	339	50.6973	53.9676	339	7.56145	34.8248	339	81.805	86.7176	339	33.7984	162.862	339	8.25708	20.0732	339	59.8742	180.411	339	-1.00549	-1.06322
339.5	95.0272	154.57	339.5	42.9405	91.5553	339.5	6.29198	112.421	339.5	30.987	32.6782	339.5	5.09839	21.175	339.5	49.2886	52.1697	339.5	20.6062	96.9665	339.5	5.57282	12.6314	339.5	36.247	107.597	339.5	-1.00897	-1.42006
340	54.2488	88.8907	340	24.4425	51.7698	340	4.02203	62.777	340	18.3156	19.2126	340	3.48108	12.2816	340	28.2125	29.6282	340	12.1187	54.4267	340	3.77765	7.92402	340	20.8083	60.4058	340	-0.998112	-1.39078

## Sheet: Figure 2e
ThT-binding
	Bap_LL	Bap_LL		Bap_FM	Bap_FM		Bap_CI	Bap_CI		Bap_Efg	Bap_Efg		Bap_LA	Bap_LA		Bap_SS	Bap_SS		Bap_Efm	Bap_Efm		Bap_TG	Bap_TG		Bap_CM	Bap_CM		Bap_CF	Bap_CF		Bap_Ecl	Bap_Ecl		Bap_LJ	Bap_LJ
	pH 4.5	pH 7		pH 4.5	pH 7		pH 4.5	pH 7		pH 4.5	pH 7		pH 4.5	pH 7		pH 4.5	pH 7		pH 4.5	pH 7		pH 4.5	pH 7		pH 4.5	pH 7		pH 4.5	pH 7		pH 4.5	pH 7		pH 4.5	pH 7
460	297.331	674.34	460	201.522	526.286	460	151.012	120.332	460	99.9788	302.171	460	98.736	164.81	460	30.7443	38.9223	460	86.9748	39.2222	460	14.1079	5.66802	460	17.4954	10.4236	460	110.62	30.8673	460	86.9469	23.3633	460	3.00606	18.3841
460.5	318.62	745.221	460.5	212.629	555.391	460.5	160.431	131.551	460.5	103.105	318.354	460.5	109.148	187.75	460.5	31.3146	39.8296	460.5	88.806	40.7297	460.5	14.4305	5.83336	460.5	18.4662	11.0485	461	115.537	32.9257	461	88.5521	25.259	461	3.14954	20.0789
461	336.654	799.126	461	223.117	582.382	461	167.663	140.041	461	105.512	332.3	461	116.589	203.829	461	31.402	40.1044	461	90.0618	42.1079	461	14.6945	5.98708	461	19.0509	11.4864	462	120.554	35.0011	462	90.3502	27.1984	462	3.29098	21.7486
461.5	359.448	861.94	461.5	234.248	613.723	461.5	176.175	150.621	461.5	108.642	347.924	461.5	125.633	222.175	461.5	32.0197	40.8665	461.5	91.6093	43.7912	461.5	14.9604	6.01761	461.5	19.9993	11.9789	463	126.187	37.2154	463	93.2427	29.4321	463	3.36077	23.2919
462	378.624	920.566	462	245.749	642.186	462	185.417	158.591	462	111.092	364.385	462	134.507	241.986	462	32.5044	41.878	462	93.3733	45.2805	462	15.3157	6.24196	462	20.9057	12.4812	464	131.7	39.643	464	95.6001	31.7328	464	3.56514	24.9558
462.5	402.056	994.548	462.5	257.841	671.586	462.5	194.958	170.835	462.5	114.577	382.008	462.5	144.962	264.321	462.5	33.2029	42.8668	462.5	95.205	47.1118	462.5	15.4474	6.56138	462.5	21.9758	13.051	465	137.176	42.2534	465	98.6835	34.0119	465	3.6496	26.766
463	424.812	1059.03	463	269.17	702.141	463	203.754	180.833	463	118.171	398.269	463	154.391	284.48	463	33.7231	43.7784	463	96.3705	48.4577	463	15.8037	6.70464	463	22.7714	13.5989	466	142.729	44.6877	466	101.677	36.3269	466	3.7927	28.5187
463.5	448.209	1133.62	463.5	279.429	732.759	463.5	214.174	191.926	463.5	121.196	414.778	463.5	165.485	309.222	463.5	34.298	45.0445	463.5	98.652	50.1976	463.5	16.1659	6.76372	463.5	23.839	14.3901	467	148.395	47.1111	467	104.914	38.5215	467	4.00603	30.5098
464	470.704	1202.34	464	292.76	762.984	464	222.343	203.186	464	124.394	430.338	464	175.574	330.01	464	34.7989	45.5711	464	100.483	51.7274	464	16.3684	6.83234	464	24.8538	15.0567	468	153.861	49.4123	468	107.924	40.6882	468	4.2685	32.4071
464.5	494.607	1280.56	464.5	304.626	795.422	464.5	233.956	215.518	464.5	128.107	449.034	464.5	186.77	356.301	464.5	35.6779	46.9938	464.5	102.786	53.3	464.5	16.9247	7.17589	464.5	26.1081	15.7222	469	159.206	51.9774	469	110.597	43.0476	469	4.47911	34.3156
465	518.01	1353.93	465	315.757	822.686	465	243.69	226.626	465	131.391	463.707	465	197.943	377.644	465	36.4047	47.9007	465	104.916	54.5784	465	17.2971	7.32025	465	27.0358	16.1665	470	163.777	54.2136	470	113.334	45.5599	470	4.47785	35.7
465.5	540.545	1430.94	465.5	328.02	854.285	465.5	255.009	239.362	465.5	135.089	482.946	465.5	209.221	405.351	465.5	37.0797	48.997	465.5	106.611	56.4499	465.5	17.6285	7.44086	465.5	28.3477	17.1534	471	168.359	56.4206	471	115.338	47.7254	471	4.71449	37.5913
466	563.302	1508.42	466	338.371	882.194	466	263.497	251.25	466	138.511	498.959	466	220.396	431.02	466	37.7963	49.7873	466	109.3	57.1736	466	17.8059	7.6121	466	29.5356	17.6516	472	172.406	58.6179	472	116.868	49.856	472	4.9401	39.4928
466.5	588.369	1597.11	466.5	350.976	917.302	466.5	275.496	264.624	466.5	142.115	516.328	466.5	234.752	460.268	466.5	38.5788	51.3385	466.5	111.751	59.3112	466.5	18.2278	7.80839	466.5	30.5864	18.4996	473	176.316	60.6756	473	118.414	52.0214	473	5.10637	41.1708
467	609.932	1680.19	467	361.861	946.582	467	285.619	276.426	467	145.453	534.019	467	246.571	488.755	467	39.2751	52.3014	467	113.658	60.7421	467	18.9093	7.96639	467	31.6288	19.3308	474	180.076	62.6569	474	119.998	54.1869	474	5.29372	42.5623
467.5	634.361	1764.68	467.5	373.233	978.468	467.5	297.07	291.913	467.5	148.379	551.408	467.5	260.32	517.242	467.5	40.1393	53.6761	467.5	115.963	62.7523	467.5	19.2635	8.21504	467.5	32.9457	19.7907	475	184.055	64.8675	475	121.315	56.5764	475	5.45095	44.1313
468	656.656	1845.1	468	384.531	1007.29	468	308.119	303.897	468	152.367	567.045	468	270.565	546.753	468	40.5296	54.2906	468	119.279	63.6824	468	19.5495	8.32642	468	34.1961	20.8358	476	187.034	66.7443	476	123.398	58.3037	476	5.47484	45.5474
468.5	679.949	1939.58	468.5	396.956	1038.74	468.5	319.695	319.977	468.5	155.896	586.336	468.5	286.38	578.576	468.5	41.5123	55.5506	468.5	120.896	65.4143	468.5	19.9166	8.61465	468.5	34.9113	21.4768	477	189.967	68.5348	477	125.268	59.9778	477	5.62198	46.871
469	698.12	2025.96	469	407.411	1068.19	469	331.102	333.322	469	159.697	602.628	469	298.476	607.362	469	42.0494	56.8285	469	123.604	66.8654	469	20.2593	8.71262	469	35.9875	22.4414	478	193.824	70.0432	478	126.575	61.8031	478	5.79698	48.5272
469.5	721.37	2112.45	469.5	417.393	1094.38	469.5	341.487	346.741	469.5	162.635	620.016	469.5	311.782	638.579	469.5	42.853	58.0897	469.5	124.798	68.7575	469.5	20.8937	8.78906	469.5	37.6836	23.1721	479	195.753	71.4926	479	127.921	63.5293	479	5.93046	49.6848
470	739.229	2195.89	470	427.555	1119.42	470	351.836	359.996	470	165.422	634.611	470	325.324	666.957	470	43.5057	58.8469	470	127.381	69.7965	470	21.2599	9.32221	470	38.6059	23.9163	480	198.174	73.0804	480	129.744	65.0777	480	6.04911	50.5897
470.5	759.421	2288.98	470.5	438.742	1149.59	470.5	363.288	375.127	470.5	169.557	652.049	470.5	337.991	698.873	470.5	44.0684	60.1689	470.5	129.818	70.6438	470.5	21.3662	9.19276	470.5	39.1534	24.8289	481	201.259	74.4689	481	131.639	66.489	481	6.1593	51.8478
471	779.404	2370.6	471	447.906	1176.5	471	372.895	389.14	471	171.965	667.462	471	351.223	726.328	471	44.8334	61.153	471	131.224	72.5571	471	22.0027	9.48782	471	40.35	25.8082	482	203.55	75.887	482	133.231	67.588	482	6.2973	52.8249
471.5	797.005	2459.55	471.5	459.001	1204.9	471.5	384.195	402.476	471.5	175.019	684.957	471.5	365.016	759.858	471.5	46.1035	62.4007	471.5	133.806	73.8715	471.5	22.3225	9.68377	471.5	41.7327	26.3898	483	204.896	76.7248	483	134.512	68.8013	483	6.38824	53.4743
472	816.09	2550.44	472	469.54	1231.49	472	394.22	417.607	472	178.99	702.482	472	378.754	789.745	472	46.3273	62.9694	472	135.437	74.7924	472	22.767	10.05	472	42.8816	27.325	484	206.409	77.4417	484	135.406	69.9236	484	6.54294	54.3303
472.5	835.344	2643.31	472.5	479.574	1258.02	472.5	406.494	432.158	472.5	182.131	717.904	472.5	392.221	823.383	472.5	46.9635	64.0353	472.5	137.64	76.3956	472.5	23.1689	10.0568	472.5	43.7036	28.1492	485	207.899	78.4025	485	135.996	70.6019	485	6.61693	54.9755
473	851.734	2727.05	473	488.65	1284.2	473	415.17	447.836	473	185.517	733.376	473	405.858	856.084	473	47.8708	65.1111	473	139.117	77.5348	473	23.3045	10.381	473	44.6313	29.046	486	208.959	79.1451	486	136.156	71.1054	486	6.88108	55.3157
473.5	864.569	2811.66	473.5	497.084	1306.39	473.5	424.755	460.643	473.5	187.409	747.99	473.5	417.567	883.508	473.5	48.1472	66.1453	473.5	141.368	78.122	473.5	23.7191	10.5007	473.5	45.6023	29.7403	487	209.564	79.4418	487	135.866	71.9076	487	6.83334	56.1947
474	880.98	2893.64	474	506.222	1329.4	474	434.065	476.138	474	189.778	762.916	474	430.361	912.383	474	48.8188	67.3667	474	142.358	80.4006	474	24.3092	10.7927	474	46.6389	30.6471	488	209.075	79.9234	488	136.169	72.5553	488	6.87616	56.4859
474.5	890.881	2968.52	474.5	513.703	1349.42	474.5	443.581	487.893	474.5	193.128	778.224	474.5	441.149	941.103	474.5	49.0923	67.7716	474.5	144.575	80.9357	474.5	24.4198	10.951	474.5	47.6519	31.3702	489	209.978	79.9333	489	136.506	72.888	489	7.02579	56.7812
475	904.696	3048.42	475	521.466	1365.93	475	450.797	502.619	475	195.462	792.034	475	452.32	967.271	475	49.7179	68.5783	475	144.96	82.5396	475	24.6384	10.9497	475	48.3702	31.9689	490	209.185	80.3843	490	136.042	73.1978	490	7.06608	56.9535
475.5	916.049	3121.53	475.5	529.904	1389.69	475.5	459.319	514.829	475.5	198.459	803.352	475.5	462.469	993.184	475.5	49.9513	69.244	475.5	147.189	83.0385	475.5	25.0087	11.2612	475.5	49.1917	33.3762	491	208.554	80.2117	491	135.377	72.8064	491	7.09503	56.9979
476	926.513	3203.62	476	537.005	1408.85	476	467.515	529.83	476	200.087	820.39	476	476.395	1019.33	476	50.375	70.4518	476	148.14	84.4485	476	25.2185	11.3163	476	49.9047	33.5159	492	207.116	80.2749	492	134.492	73.1343	492	7.16478	57.0437
476.5	937.083	3272.46	476.5	542.852	1426.48	476.5	475.912	540.754	476.5	202.93	829.961	476.5	485.336	1042.83	476.5	50.8013	70.8282	476.5	149.747	85.327	476.5	25.7316	11.4015	476.5	51.0105	34.524	493	206.467	80.363	493	133.567	73.1493	493	7.12092	56.846
477	947.355	3339.45	477	549.935	1442.18	477	482.327	553.654	477	204.697	844.351	477	496.683	1067.69	477	51.3819	71.2025	477	150.062	86.329	477	26.051	11.5452	477	51.6244	35.3652	494	204.628	79.9387	494	132.601	73.0177	494	7.13079	57.1066
477.5	955.309	3405.12	477.5	556.768	1462.29	477.5	489.464	566.384	477.5	207.215	856.209	477.5	505.184	1090.13	477.5	51.9462	72.5545	477.5	152.675	86.7703	477.5	26.0425	11.9783	477.5	51.3794	35.8811	495	202.649	79.4679	495	130.795	72.5799	495	7.08848	56.8239
478	964.874	3476.75	478	562.845	1478.22	478	497.184	577.886	478	210.094	870.321	478	513.254	1115.88	478	52.3021	72.8703	478	153.358	88.1403	478	26.3591	11.7161	478	52.7301	37.1621	496	200.794	78.7062	496	128.977	71.9232	496	7.22891	56.0846
478.5	973.983	3532.38	478.5	567.073	1490.08	478.5	501.192	590.065	478.5	211.28	881.263	478.5	522.741	1135.66	478.5	52.5991	73.7943	478.5	155.001	89.1347	478.5	26.4097	12.2165	478.5	53.4288	37.4773	497	198.515	77.819	497	127.163	71.5365	497	7.17407	55.7051
479	980.241	3592.81	479	572.869	1506.26	479	509.282	600.11	479	214.17	891.135	479	530.251	1156.77	479	53.1477	74.3062	479	156.092	89.4307	479	26.5771	12.0522	479	53.9153	38.1032	498	195.876	76.8189	498	125.528	71.0241	498	7.10067	55.4533
479.5	985.442	3650.51	479.5	576.283	1515.52	479.5	514.733	612.137	479.5	215.814	902.1	479.5	538.38	1176.38	479.5	52.9547	74.6079	479.5	156.722	90.4643	479.5	26.7982	12.0952	479.5	54.5473	38.817	499	193.103	76.4676	499	123.635	70.3366	499	6.95897	55.3483
480	994.164	3703.63	480	582.85	1530.16	480	520.247	621.534	480	216.649	912.064	480	545.838	1195.3	480	54.1969	75.6835	480	159.065	91.5389	480	27.3584	12.4992	480	55.0143	39.3138	500	190.213	75.8233	500	121.791	69.8728	500	6.9664	54.5718
480.5	996.106	3754.41	480.5	586.041	1539.59	480.5	525.793	631.758	480.5	218.957	922.963	480.5	552.507	1215.54	480.5	54.3434	76.6809	480.5	159.501	92.5228	480.5	27.4285	12.428	480.5	55.291	39.808	501	187.322	74.8643	501	119.751	69.0892	501	6.96271	53.9714
481	1002.74	3805.38	481	590.737	1552.18	481	528.876	644.068	481	220.236	931.935	481	561.035	1230.99	481	54.8878	76.6477	481	160.846	93.3457	481	27.3449	12.7062	481	55.943	40.4933	502	184.314	73.9108	502	117.637	68.2688	502	6.8267	53.3266
481.5	1007.55	3849.78	481.5	594.174	1562.12	481.5	535.946	650.521	481.5	221.968	942.176	481.5	565.748	1249.48	481.5	55.083	77.9068	481.5	161.662	93.8611	481.5	27.8133	12.7529	481.5	56.6294	41.3257	503	181.81	73.1765	503	115.831	67.6615	503	6.79526	52.5584
482	1014.33	3892.89	482	596.807	1570.3	482	538.366	660.929	482	224.082	950.296	482	571.549	1264.84	482	54.9515	78.2042	482	162.453	95.0072	482	27.9575	12.8411	482	56.9089	41.9195	504	178.44	71.6489	504	113.657	66.439	504	6.69799	51.881
482.5	1017.05	3935.78	482.5	601.083	1581.59	482.5	543.945	667.38	482.5	225.53	959.478	482.5	577.538	1278.3	482.5	55.5323	78.3318	482.5	164.191	95.3139	482.5	27.8736	12.9	482.5	57.2552	42.2581	505	175.843	70.5575	505	111.332	65.7826	505	6.66623	51.216
483	1020.68	3973.16	483	603.197	1586.96	483	547.268	677.662	483	226.587	967.23	483	582.088	1291.49	483	56.1143	79.2637	483	164.416	95.4215	483	28.1092	12.9416	483	57.8642	42.8481	506	172.388	69.6205	506	108.704	65.0853	506	6.57665	50.0087
483.5	1024.25	4000.64	483.5	606.131	1597.99	483.5	550.745	685.453	483.5	228.051	973.66	483.5	586.205	1301.97	483.5	56.5094	79.4107	483.5	166.438	96.2349	483.5	28.4208	13.2209	483.5	57.9248	43.5479	507	169.149	68.4186	507	106.813	63.9242	507	6.61972	48.849
484	1024.85	4040.27	484	606.796	1599.69	484	554.171	691.114	484	229.728	983.54	484	591.128	1315.7	484	56.6827	80.3691	484	166.947	96.8902	484	28.6785	13.1979	484	58.471	43.7526	508	165.705	67.3391	508	104.339	63.0243	508	6.45215	48.3205
484.5	1028.01	4065.54	484.5	609.82	1606.74	484.5	555.847	699.87	484.5	230.518	986.471	484.5	592.974	1324.21	484.5	57.2833	80.5307	484.5	167.345	97.5692	484.5	28.8062	13.4363	484.5	58.7946	44.4536	509	161.777	66.1817	509	101.975	61.812	509	6.36555	47.5265
485	1029.15	4091.46	485	612.138	1610.67	485	558.257	705.318	485	231.916	995.505	485	596.968	1336.57	485	57.2325	81.1232	485	167.785	98.1307	485	28.7524	13.6619	485	58.8475	44.7671	510	158.451	65.0283	510	99.6443	60.9123	510	6.22938	46.6966
485.5	1031.36	4126.17	485.5	615.068	1616.28	485.5	562.091	712.277	485.5	233.135	1001.84	485.5	599.722	1349	485.5	57.7936	81.772	485.5	169.22	98.4617	485.5	29.0179	13.6109	485.5	59.756	45.1804	511	155.456	64.0334	511	97.2569	59.8736	511	6.18937	45.5743
486	1033.38	4153.51	486	617.375	1620.92	486	564.97	719.808	486	234.077	1010.34	486	603.599	1359.81	486	58.0738	82.5856	486	170.009	99.0513	486	29.2865	13.6963	486	59.4894	45.5577	512	152.136	62.7452	512	95.2188	58.7357	512	6.12004	44.7499
486.5	1032.44	4172	486.5	617.9	1626.86	486.5	565.828	723.667	486.5	235.822	1014.34	486.5	607.06	1366.34	486.5	58.825	82.6099	486.5	170.062	99.4948	486.5	29.9948	13.894	486.5	60.2457	46.1009	513	148.664	61.3968	513	93.3292	57.7584	513	6.05145	43.8327
487	1032.76	4186.12	487	618.681	1625.8	487	566.887	728.912	487	235.505	1020.98	487	609.092	1374.87	487	58.3163	82.8309	487	170.908	100.118	487	29.6737	14.0551	487	60.2345	46.0964	514	145.193	60.6286	514	91.1428	56.6933	514	5.93242	43.3684
487.5	1033.12	4198.47	487.5	620.188	1629.96	487.5	566.736	734.212	487.5	236.361	1020.27	487.5	608.43	1377.28	487.5	58.8122	83.2416	487.5	171.934	100.459	487.5	29.8406	14.1056	487.5	60.2614	46.5506	515	141.916	59.2954	515	88.6342	55.7309	515	5.89446	42.3759
488	1031.26	4213.68	488	618.866	1628.79	488	569.086	737.278	488	238.111	1025.98	488	609.678	1383.54	488	58.5208	83.3166	488	171.581	100.237	488	29.717	13.9037	488	60.0867	47.25	516	137.926	58.0635	516	86.5663	54.5549	516	5.99659	41.4244
488.5	1031.8	4221.72	488.5	620.406	1631.46	488.5	569.924	741.938	488.5	237.308	1029.74	488.5	610.74	1385.25	488.5	59.0021	83.3516	488.5	172.201	100.675	488.5	29.8466	14.0934	488.5	60.5633	47.4627	517	134.454	57.0882	517	83.9561	53.3635	517	5.93944	40.532
489	1030.68	4228.42	489	620.523	1630.73	489	570.056	741.247	489	239.168	1032.61	489	610.685	1388.19	489	58.7502	84.1373	489	172.683	100.609	489	30.1005	14.0834	489	60.9654	47.7856	518	131.394	55.7644	518	81.2624	52.3545	518	5.95746	39.5026
489.5	1026	4234.97	489.5	618.121	1629.41	489.5	569.075	747.249	489.5	237.887	1035.75	489.5	609.96	1388.55	489.5	59.1892	83.6204	489.5	172.671	101.309	489.5	30.1918	14.255	489.5	60.536	47.7801	519	127.876	54.825	519	79.6917	51.1556	519	6.03878	38.8043
490	1025.12	4233.64	490	619.479	1629.94	490	568.721	748.001	490	238.166	1038.13	490	611.203	1388.36	490	59.6459	84.02	490	173.578	101.158	490	30.2213	14.1906	490	60.9289	47.822	520	124.351	53.4994	520	77.5481	50.2338	520	6.04458	38.0256
490.5	1021.23	4233.8	490.5	616.615	1624.8	490.5	568.043	750.431	490.5	239.268	1037.93	490.5	610.018	1392.7	490.5	59.1976	84.4413	490.5	173.144	100.664	490.5	30.4386	14.2807	490.5	60.7188	48.1666	521	120.89	52.1173	521	75.5076	49.33	521	6.07678	37.1859
491	1019.12	4233.82	491	617.629	1622.64	491	565.233	750.203	491	239.019	1038.72	491	608.771	1391.45	491	59.4444	84.5867	491	173.233	101.591	491	30.4547	14.4702	491	60.2425	48.26	522	118.14	51.0196	522	73.3787	48.5784	522	6.03644	36.2355
491.5	1014.11	4233.51	491.5	615.675	1619.72	491.5	566.636	750.348	491.5	239.785	1040.96	491.5	607.648	1391.37	491.5	59.2248	85.0216	491.5	172.885	101.035	491.5	30.2168	14.5172	491.5	60.2382	48.1605	523	115.149	50.0095	523	71.6155	47.1898	523	6.04176	35.3203
492	1012.16	4224.09	492	615.456	1615.22	492	562.77	753.451	492	238.302	1038.04	492	605.284	1389.1	492	59.7925	84.2835	492	173.108	101.289	492	30.1554	14.5636	492	60.2906	48.1262	524	112.084	48.806	524	69.5761	45.9893	524	5.95882	34.7242
492.5	1009.81	4216.07	492.5	612.889	1611.92	492.5	564.129	750.763	492.5	238.868	1042.43	492.5	604.697	1389.52	492.5	59.1133	84.6374	492.5	173.2	100.857	492.5	30.0952	14.5696	492.5	60.3362	48.1207	525	109.037	47.7154	525	67.6473	44.7129	525	5.90958	33.7184
493	1004.17	4208.56	493	611.176	1606.53	493	560.982	752.592	493	238.363	1038.88	493	602.882	1384.73	493	59.478	84.2809	493	173.227	100.47	493	30.2528	14.4334	493	60.3679	48.3227	526	105.776	46.4064	526	65.7328	43.781	526	5.94185	32.841
493.5	1000.02	4194.6	493.5	609.407	1604.35	493.5	557.786	753.056	493.5	237.706	1039.4	493.5	600.724	1379.64	493.5	59.3809	84.5436	493.5	173.001	100.892	493.5	30.0492	14.4829	493.5	59.8789	48.3752	527	102.704	45.0155	527	63.8648	42.6989	527	5.74061	31.8701
494	996.658	4183.3	494	606.213	1596.57	494	557.144	750.688	494	237.534	1037.91	494	598.797	1376.38	494	59.1146	83.9829	494	172.712	100.36	494	30.2008	14.6379	494	59.6184	48.382	528	99.7462	43.5684	528	61.931	41.3656	528	5.60704	31.046
494.5	993.103	4172.92	494.5	603.902	1592.61	494.5	554.292	752.495	494.5	236.995	1035.7	494.5	597.685	1370.41	494.5	59.1317	84.3025	494.5	171.774	100.085	494.5	30.0079	14.5235	494.5	59.7401	48.2639	529	96.8116	42.5369	529	60.2399	40.1461	529	5.43837	30.1585
495	987.229	4162.61	495	602.857	1583.09	495	552.92	750.456	495	235.571	1035.3	495	592.393	1368.28	495	58.7726	84.1419	495	171.73	100.194	495	29.7605	14.4711	495	59.4112	48.3855	530	94.14	41.118	530	58.6158	39.0255	530	5.22343	29.4508
495.5	980.211	4144.84	495.5	598.655	1575.31	495.5	549.022	747.628	495.5	235.592	1030.6	495.5	589.017	1362.17	495.5	58.5454	83.2337	495.5	170.895	99.5684	495.5	29.686	14.5863	495.5	59.1998	48.54	531	91.075	40.3031	531	56.8373	38.0256	531	5.0446	28.471
496	975.92	4122.88	496	596.802	1568.32	496	546.425	745.185	496	235.018	1031.08	496	587.313	1356	496	58.6051	83.8213	496	170.018	99.3227	496	29.706	14.6675	496	59.0278	48.2077	532	88.4796	39.5151	532	55.0797	37.0927	532	4.75687	27.3469
496.5	968.566	4099.97	496.5	591.678	1561.34	496.5	543.286	743.476	496.5	233.236	1028.02	496.5	583.863	1350.76	496.5	58.682	83.5075	496.5	169.567	99.2763	496.5	29.5707	14.6859	496.5	58.8784	47.7428	533	86.2051	38.1133	533	53.6562	36.0309	533	4.58251	26.5867
497	964.622	4082.71	497	590.031	1553.3	497	538.824	741.254	497	232.822	1024.05	497	581.361	1344.43	497	58.1421	82.9576	497	168.265	99.1219	497	29.5829	14.6726	497	58.9031	47.8042	534	83.5592	36.9102	534	52.0882	35.0462	534	4.32026	25.8391
497.5	956.528	4060.67	497.5	585.624	1542.15	497.5	536.718	738.382	497.5	231.457	1021.95	497.5	576.54	1337.5	497.5	57.9978	83.0086	497.5	167.233	98.2418	497.5	29.3236	14.5685	497.5	58.1476	47.4786	535	81.2328	35.9608	535	50.4422	33.9829	535	4.17389	24.9885
498	953.291	4037.25	498	584.327	1533.79	498	532.621	735.026	498	230.796	1016.39	498	573.36	1329.63	498	57.4797	82.4465	498	166.883	97.9323	498	29.3538	14.3544	498	58.0428	47.6082	536	79.0088	35.1025	536	49.0779	33.1807	536	3.93576	24.2595
498.5	944.965	4014.11	498.5	579.452	1523.34	498.5	530.341	732.699	498.5	229.53	1013.19	498.5	569.728	1323.71	498.5	57.5007	82.2377	498.5	165.348	97.7654	498.5	29.1024	14.6787	498.5	57.6916	47.6682	537	76.6188	34.0914	537	47.7146	32.3044	537	3.73417	23.3338
499	939.895	3991.82	499	576.394	1515.2	499	526.13	729.755	499	227.609	1011.23	499	564.613	1313.85	499	57.4045	81.6833	499	163.926	97.505	499	29.0588	14.5445	499	57.1678	47.6228	538	74.0273	33.0855	538	46.2825	31.3992	538	3.6496	22.5784
499.5	932.68	3966.06	499.5	572.884	1507.45	499.5	523.114	727.013	499.5	226.562	1005.58	499.5	561.796	1304.34	499.5	56.5561	81.3896	499.5	163.372	97.0146	499.5	28.8064	14.3427	499.5	57.0709	47.4943	539	72.3708	32.3104	539	45.2542	30.658	539	3.61261	21.9304
500	924.608	3938.83	500	567.839	1496.26	500	517.7	723.619	500	225.051	1000.83	500	557.65	1297.99	500	56.7152	80.6489	500	162.695	96.6226	500	28.9841	14.3729	500	57.1673	47.2119	540	70.2702	31.2783	540	43.965	29.7974	540	3.5156	21.2075
500.5	917.965	3913.35	500.5	564.247	1486.94	500.5	514.294	719.518	500.5	224.216	995.421	500.5	553.07	1290.08	500.5	56.3776	80.3547	500.5	161.4	95.9242	500.5	28.7628	14.1512	500.5	56.5123	47.2148	541	68.1831	30.6365	541	42.7028	28.8543	541	3.38845	20.5482
501	911.449	3886.92	501	562.413	1476.41	501	509.145	716.4	501	222.24	991.331	501	548.122	1280.39	501	55.8121	80.2087	501	160.331	95.791	501	28.6309	14.1325	501	55.9898	46.7572	542	66.0011	29.7166	542	41.4537	28.1547	542	3.27837	20.1482
501.5	904.866	3861.25	501.5	555.801	1462.2	501.5	507.919	710.187	501.5	221.717	986.164	501.5	544.778	1272.12	501.5	55.2899	79.4307	501.5	158.77	94.9796	501.5	28.4043	14.3038	501.5	55.5053	46.7124	543	64.4221	28.9175	543	40.2357	27.3428	543	3.24938	19.3491
502	895.064	3830.05	502	551.098	1451.82	502	502.645	709.03	502	220.52	978.594	502	540.208	1263.6	502	55.4488	79.162	502	157.752	95.1702	502	28.1093	14.1633	502	55.6217	46.5312	544	62.7374	28.1145	544	39.4016	26.7475	544	3.1555	18.7713
502.5	886.398	3799.4	502.5	548.636	1442.49	502.5	498.178	701.547	502.5	218.25	973.661	502.5	535.529	1253.5	502.5	55.0723	78.2604	502.5	157.418	93.7467	502.5	27.7197	14.1249	502.5	55.1858	46.2626	545	60.6862	27.2832	545	38.2945	25.9224	545	3.10944	18.1364
503	879.13	3766.06	503	542.324	1430.95	503	494.632	697.953	503	217.103	965.401	503	531.711	1240.97	503	54.6471	77.8355	503	155.392	93.5785	503	27.575	14.0007	503	54.8994	45.722	546	58.743	26.6819	546	37.1374	25.1015	546	3.05697	17.6823
503.5	873.755	3737.84	503.5	539.606	1423.59	503.5	490.153	694.736	503.5	215.503	960.527	503.5	527.745	1229.93	503.5	54.6417	78.3267	503.5	154.508	93.0733	503.5	27.8714	13.9615	503.5	54.3556	45.3089	547	57.0773	25.9239	547	36.0476	24.4398	547	2.91182	17.152
504	864.174	3710.38	504	534.302	1407.69	504	485.823	688.299	504	213.226	955.585	504	522.654	1222.08	504	53.7877	76.9853	504	153.83	92.2621	504	27.5859	13.7606	504	53.8502	45.5987	548	55.3565	25.1321	548	35.087	23.6355	548	2.90419	16.6751
504.5	857.565	3678.45	504.5	531.282	1394.71	504.5	482.095	685.695	504.5	211.805	947.255	504.5	517.254	1210.36	504.5	53.5905	76.8874	504.5	151.827	91.2312	504.5	27.3964	13.6245	504.5	53.756	45.5571	549	53.71	24.2876	549	34.2232	22.9958	549	2.83477	16.0939
505	848.714	3644.38	505	524.978	1381.4	505	477.252	678.174	505	210.775	940.718	505	511.969	1197.94	505	53.1633	76.5981	505	151.384	90.4131	505	27.1528	13.5795	505	53.0043	44.9739	550	52.1514	23.6042	550	33.3768	22.4326	550	2.73911	15.6563
505.5	839.963	3610.83	505.5	519.436	1371.51	505.5	471.988	674.151	505.5	208.356	931.119	505.5	507.846	1187.63	505.5	52.6484	75.0448	505.5	150.101	90.2698	505.5	27.18	13.5777	505.5	52.6534	44.6481	551	50.7148	23.0287	551	32.3816	21.7077	551	2.63713	15.178
506	829.4	3577.36	506	514.659	1356.08	506	467.144	667.754	506	206.784	926.131	506	503.066	1176.28	506	52.1538	74.965	506	148.372	89.7314	506	26.5179	13.6477	506	52.3943	44.3611	552	49.2417	22.2265	552	31.5663	21.0568	552	2.57436	14.7575
506.5	821.525	3549.4	506.5	510.782	1346.09	506.5	463.224	663.358	506.5	204.471	917.904	506.5	497.507	1166.78	506.5	51.5863	74.3505	506.5	147.115	88.9384	506.5	26.8752	13.375	506.5	51.4893	44.0858	553	47.5789	21.5865	553	30.6259	20.545	553	2.54452	14.3171
507	812.08	3508.61	507	505.334	1332.58	507	456.767	658.176	507	203.105	907.748	507	492.624	1153.42	507	51.4908	73.8388	507	147.129	88.132	507	26.1253	13.3525	507	51.3195	43.6442	554	46.0022	20.8577	554	29.8025	19.7962	554	2.48258	13.9445
507.5	803.215	3476.08	507.5	499.474	1316.46	507.5	453.878	651.585	507.5	201.195	901.566	507.5	488.182	1143.13	507.5	51.393	72.7113	507.5	145.129	87.3252	507.5	26.2983	13.4033	507.5	50.9865	43.4553	555	44.425	20.4203	555	28.971	19.03	555	2.40968	13.3917
508	794.525	3438.91	508	496.048	1303.13	508	448.872	645.944	508	198.439	893.064	508	482.795	1130.52	508	50.5281	72.6367	508	143.192	86.5284	508	25.9426	13.2956	508	50.078	43.1846	556	42.735	19.9668	556	28.2478	18.4439	556	2.33895	12.8041
508.5	785.893	3408.75	508.5	490.364	1292.44	508.5	445.324	641.306	508.5	197.222	886.851	508.5	478.164	1117.14	508.5	49.9519	72.1901	508.5	141.974	85.8835	508.5	25.7502	13.2426	508.5	49.643	42.7602	557	41.2777	19.3045	557	27.371	17.8728	557	2.26533	12.5598
509	775.126	3371.37	509	484.207	1276.68	509	438.687	634.458	509	194.787	878.244	509	472.245	1106.76	509	49.8409	71.5978	509	140.262	84.8928	509	25.6562	13.3346	509	49.1504	42.7497	558	40.1315	18.6336	558	26.5103	17.4395	558	2.21827	12.0288
509.5	767.926	3338.02	509.5	478.419	1264.66	509.5	435.066	628.337	509.5	193.621	870.039	509.5	467.168	1094.68	509.5	49.5884	71.1672	509.5	139.605	84.1838	509.5	25.1532	13.0299	509.5	49.0408	42.3572	559	39.0667	17.9381	559	25.7987	17.0126	559	2.162	11.7111
510	757.158	3296.69	510	474.092	1249.24	510	428.325	622.963	510	190.862	861.462	510	461.604	1083.44	510	49.0605	70.5118	510	137.831	83.6953	510	25.1667	13.0873	510	48.578	41.983	560	37.6001	17.1877	560	25.0276	16.3303	560	2.1816	11.32
510.5	749.108	3263.76	510.5	469.335	1237.05	510.5	423.916	616.557	510.5	189.165	854.343	510.5	456.311	1069.97	510.5	48.289	69.667	510.5	136.635	82.5793	510.5	24.7965	13.0025	510.5	47.6965	41.5746	561	36.5786	16.5947	561	24.2695	15.6343	561	2.05283	10.9669
511	739.525	3223.09	511	461.959	1219.33	511	419.249	610.464	511	187.291	845.696	511	450.249	1057.69	511	47.8837	69.3565	511	135.023	82.1925	511	24.7856	12.9468	511	47.298	41.3684	562	35.205	16.1256	562	23.4093	15.1511	562	1.99761	10.5107
511.5	730.301	3187.42	511.5	458.968	1206.87	511.5	413.812	605.278	511.5	185.337	836.478	511.5	445.616	1046.49	511.5	47.6108	68.4433	511.5	133.266	81.313	511.5	24.583	12.8626	511.5	46.7075	41.0821	563	33.7382	15.5205	563	22.7806	14.6036	563	1.93839	10.0997
512	720.958	3151.69	512	452.429	1191.66	512	409.036	598.617	512	183.05	829.013	512	440.433	1033.49	512	47.3352	67.9962	512	132.02	80.1345	512	24.3111	12.7593	512	46.3292	41.1217	564	32.4787	14.9587	564	22.3207	13.9857	564	1.86752	9.94934
512.5	711.492	3120.18	512.5	446.292	1177.55	512.5	402.207	591.742	512.5	181.703	821.695	512.5	435.183	1020.26	512.5	46.5201	66.9053	512.5	131.01	80.0444	512.5	24.0996	12.6997	512.5	45.7248	40.5525	565	31.4031	14.284	565	21.35	13.3621	565	1.81559	9.448
513	701.089	3082.39	513	441.598	1164.43	513	399.199	586.724	513	179.512	810.298	513	429.757	1011.16	513	46.376	66.357	513	129.271	79.2386	513	23.628	12.775	513	45.3242	40.371	566	30.2349	13.5695	566	20.6733	12.723	566	1.76292	9.13336
513.5	692.633	3044.47	513.5	437.421	1150.42	513.5	394.334	580.917	513.5	177.459	803.234	513.5	424.023	998.112	513.5	45.8881	66.2148	513.5	128.547	78.7852	513.5	23.6463	12.6982	513.5	45.109	40.3527	567	28.9942	12.9738	567	20.0275	12.3053	567	1.70653	8.73233
514	684.434	3008.81	514	432.233	1136.58	514	390.36	575.21	514	175.47	794.995	514	419.083	984.419	514	45.8759	65.6398	514	127.121	77.2661	514	23.6142	12.5152	514	44.629	39.7298	568	27.6374	12.4544	568	19.5434	11.9036	568	1.60106	8.27325
514.5	673.898	2965.64	514.5	426.132	1120.16	514.5	383.851	567.57	514.5	173.617	784.797	514.5	413.104	971.5	514.5	45.4694	64.6545	514.5	124.782	76.4649	514.5	22.9674	12.5221	514.5	44.3529	39.3155	569	26.659	12.0396	569	18.905	11.2127	569	1.55548	8.05915
515	665.639	2930.45	515	420.586	1105.54	515	381.265	560.739	515	171.729	779.053	515	409.067	959.965	515	44.6924	64.1138	515	123.133	76.2713	515	23.0841	12.4534	515	43.7035	39.3027	570	25.7502	11.5981	570	18.2446	10.6668	570	1.48613	7.65391
515.5	655.927	2892.36	515.5	414.954	1092.33	515.5	374.068	555.465	515.5	169.116	769.76	515.5	401.292	948.982	515.5	44.1402	63.9663	515.5	121.878	75.2259	515.5	22.9501	12.2779	515.5	43.3062	38.8253	571	24.7167	10.981	571	17.5218	10.2587	571	1.39799	7.41683
516	647.038	2860.21	516	409.874	1078.41	516	369.593	549.414	516	168.14	761.147	516	397.225	935.867	516	43.6607	62.941	516	121.127	74.2489	516	22.6009	12.3805	516	42.7141	38.4952	572	23.6777	10.3982	572	16.9336	9.80716	572	1.39175	7.02118
516.5	637.242	2817.66	516.5	404.508	1062.08	516.5	365.297	542.451	516.5	165.452	751.555	516.5	391.732	923.452	516.5	43.2824	62.0539	516.5	119.214	74.0861	516.5	22.5831	12.2492	516.5	42.3689	38.1966	573	22.5544	9.87907	573	16.4811	9.22302	573	1.29949	6.61803
517	629.118	2782.48	517	398.866	1049.11	517	359.772	535.713	517	164.551	743.269	517	387.017	909.211	517	42.9005	61.8161	517	118.278	72.9921	517	22.224	12.1711	517	42.0426	37.6171	574	21.5764	9.34044	574	15.9703	8.69274	574	1.25431	6.32486
517.5	618.996	2740.3	517.5	393.59	1034.94	517.5	355.005	529.288	517.5	161.39	735.014	517.5	381.998	897.4	517.5	42.6294	61.1255	517.5	116.871	72.5208	517.5	22.1749	12.3611	517.5	41.2105	37.5231	575	20.6454	8.8025	575	15.3877	8.22307	575	1.17403	6.02356
518	609.49	2711.73	518	389.01	1022.94	518	350.244	523.925	518	160.036	726.654	518	376.398	886.78	518	42.2576	60.4851	518	115.234	71.5515	518	22.0326	11.9669	518	40.8036	37.1373	576	19.8989	8.389	576	14.8891	7.88649	576	1.10005	5.79425
518.5	601.201	2672.36	518.5	383.323	1007.65	518.5	345.329	516.002	518.5	157.747	716.498	518.5	370.103	874.053	518.5	41.9897	59.8618	518.5	114.299	70.3541	518.5	22.0165	12.077	518.5	40.6905	36.7785	577	19.1232	7.99409	577	14.5292	7.39959	577	1.02526	5.38191
519	591.49	2636.86	519	378.253	993.971	519	340.219	510.477	519	155.769	707.205	519	365.984	863.085	519	41.5943	59.2044	519	112.911	69.868	519	21.6297	12.0285	519	40.1272	36.429	578	18.2781	7.64868	578	13.933	6.83938	578	0.957848	5.13245
519.5	583.912	2597.68	519.5	372.536	978.892	519.5	335.26	503.312	519.5	153.757	701.465	519.5	359.997	850.643	519.5	40.6513	58.7712	519.5	112.114	69.1172	519.5	21.3871	12.0076	519.5	39.6321	36.0569	579	17.4834	7.13756	579	13.3957	6.42462	579	0.930033	4.89918
520	572.837	2560.83	520	368.436	965.171	520	330.661	497.573	520	152.662	691.393	520	355.384	839.08	520	40.4243	58.155	520	110.275	68.6632	520	21.2459	11.924	520	39.3703	35.5089	580	16.5026	6.69073	580	12.8552	6.1934	580	0.840756	4.55343
520.5	564.927	2522.05	520.5	361.972	952.81	520.5	325.951	489.798	520.5	149.973	681.809	520.5	349.259	824.874	520.5	39.9716	57.3089	520.5	108.742	67.4011	520.5	20.9819	11.8194	520.5	38.8124	35.5001	581	16.0077	6.42338	581	12.4555	5.86967	581	0.822763	4.42973
521	555.71	2483.73	521	358.333	939.081	521	320.754	483.905	521	147.717	673.146	521	345.171	815.172	521	39.4577	56.9205	521	107.246	66.8856	521	20.7652	12.0071	521	38.2322	35.091	582	15.2923	6.06564	582	12.1591	5.5187	582	0.70292	4.13866
521.5	546.658	2447.23	521.5	352.305	925.76	521.5	315.901	478.273	521.5	146.088	665.66	521.5	338.708	801.946	521.5	39.1462	56.0486	521.5	106.368	65.9387	521.5	20.8989	11.7379	521.5	37.7796	34.8417	583	14.7484	5.74493	583	11.8932	5.26446	583	0.709925	3.98153
522	538.992	2415.1	522	347.076	911.754	522	311.596	471.185	522	144.087	656.99	522	334.419	790.166	522	38.9012	55.7092	522	104.53	65.3067	522	20.4444	11.8583	522	37.205	34.4176	584	14.3628	5.43885	584	11.5937	4.99631	584	0.657417	3.6879
522.5	530.256	2375.87	522.5	341.699	898.32	522.5	306.771	465.483	522.5	142.332	647.365	522.5	328.944	779.39	522.5	37.9646	54.6996	522.5	103.165	64.657	522.5	20.2095	11.7905	522.5	36.6765	34.1732	585	13.7263	5.15088	585	11.2939	4.68964	585	0.618507	3.50723
523	522.041	2344.9	523	337.554	886.519	523	301.961	457.725	523	141.11	641.053	523	324.402	767.82	523	37.8191	54.294	523	102.896	63.9233	523	19.9168	11.6798	523	36.4692	33.6365	586	13.0649	4.88712	586	11.0692	4.44456	586	0.574845	3.4024
523.5	512.358	2311	523.5	332.979	873.33	523.5	296.997	452.962	523.5	138.801	630.786	523.5	319.316	757.361	523.5	37.5411	53.8669	523.5	100.868	62.9388	523.5	19.9353	11.5324	523.5	35.7406	33.373	587	12.5475	4.60642	587	10.783	4.1803	587	0.558431	3.16173
524	505.347	2276.48	524	328.133	861.424	524	293.02	446.973	524	137.766	623.351	524	314.63	745.893	524	37.1071	53.0542	524	99.9784	62.3226	524	19.5069	11.5816	524	35.2842	32.9449	588	12.0749	4.32188	588	10.5674	3.85183	588	0.515369	3.00734
524.5	497.385	2237.28	524.5	322.275	846.518	524.5	288.016	440.189	524.5	134.845	614.839	524.5	309.156	733.591	524.5	36.7416	52.5299	524.5	98.2431	61.81	524.5	19.2092	11.3061	524.5	35.1568	32.7118	589	11.635	4.13872	589	10.1838	3.69066	589	0.478793	2.86895
525	487.928	2202.43	525	317.825	833.686	525	283.108	434.65	525	133.302	606.425	525	303.931	722.78	525	36.3059	51.9663	525	97.0649	60.7866	525	19.0095	11.3176	525	34.3493	32.3054	590	11.3074	3.88893	590	9.86664	3.42074	590	0.448914	2.72265
525.5	479.478	2169.7	525.5	312.179	820.429	525.5	278.858	429.115	525.5	131.411	597.136	525.5	298.832	712.019	525.5	35.7288	50.9286	525.5	95.4792	59.7572	525.5	18.9167	11.0974	525.5	34.3473	32.2555	591	10.9402	3.714	591	9.78309	3.27905	591	0.391734	2.52396
526	471.878	2132.21	526	307.734	808.401	526	274.02	421.516	526	129.348	587.855	526	293.542	697.98	526	35.3029	50.5393	526	94.6412	59.0966	526	18.5208	11.1375	526	33.5105	31.641	592	10.5887	3.53242	592	9.63798	3.13778	592	0.359436	2.48151
526.5	464.238	2098.73	526.5	302.767	794.801	526.5	270.529	416.641	526.5	127.492	581.643	526.5	289.538	687.895	526.5	34.7024	49.8982	526.5	92.9488	58.5613	526.5	18.229	10.9111	526.5	32.9917	31.6222	593	10.1826	3.30305	593	9.38245	2.87142	593	0.34934	2.36197
527	456.628	2067.53	527	299.069	784.691	527	265.084	410.88	527	125.893	574.315	527	283.95	676.93	527	34.2798	49.2991	527	91.7275	57.9961	527	18.1255	10.5856	527	32.4768	31.1031	594	9.77532	3.1561	594	9.14796	2.75496	594	0.328242	2.16096
527.5	449.704	2037.18	527.5	293.807	773.087	527.5	261.764	404.742	527.5	124.219	565.508	527.5	279.696	666.196	527.5	34.4521	48.4923	527.5	90.4385	56.9797	527.5	17.9771	10.6208	527.5	32.135	30.8324	595	9.54132	2.97227	595	8.90664	2.56617	595	0.271176	2.12805
528	441.93	2004.37	528	289.912	761.701	528	257.215	399.267	528	122.011	557.239	528	274.424	656.396	528	33.5573	47.6203	528	89.366	56.1514	528	17.5843	10.5749	528	31.6725	30.6001	596	9.35571	2.79784	596	8.81882	2.46782	596	0.239375	2.07995
528.5	435.479	1973.63	528.5	285.12	748.369	528.5	253.046	393.243	528.5	120.656	551.681	528.5	270.446	645.449	528.5	33.0173	47.4602	528.5	88.1211	55.9876	528.5	17.3888	10.3635	528.5	30.8627	30.0055	597	9.20843	2.72054	597	8.66235	2.23985	597	0.228481	1.91056
529	427.8	1939.7	529	279.967	737.852	529	249.452	387.218	529	119.27	542.498	529	264.737	633.59	529	32.8105	46.8738	529	87.0857	54.6564	529	17.125	10.1742	529	30.6328	29.6322	598	8.78361	2.58718	598	8.37145	2.08741	598	0.209538	1.85686
529.5	421.028	1910.32	529.5	276.413	723.934	529.5	244.964	382.278	529.5	116.694	534.578	529.5	261.77	624.188	529.5	32.2769	46.4007	529.5	85.6246	54.147	529.5	16.8139	10.03	529.5	30.1889	29.3614	599	8.45395	2.32518	599	8.25487	1.98355	599	0.192439	1.77434
530	412.845	1875.46	530	271.614	712.551	530	240.701	375.645	530	115.464	527.195	530	256.603	613.794	530	31.6983	45.4701	530	84.2338	52.8426	530	16.5446	9.78435	530	29.5544	29.0817	600	8.21392	2.1665	600	8.2547	1.84782	600	0.170028	1.63672
530.5	405.71	1847.7	530.5	267.464	702.563	530.5	236.288	369.894	530.5	113.698	519.973	530.5	252.245	605.3	530.5	31.4487	45.1338	530.5	83.3172	52.3925	530.5	16.4237	9.75693	530.5	29.1449	28.4447
531	398.741	1816.01	531	261.986	689.375	531	232.995	365.425	531	111.953	511.826	531	248.055	592.881	531	30.7296	44.6784	531	81.5366	51.5739	531	16.1621	9.56701	531	28.5665	28.4113
531.5	392.701	1786.02	531.5	258.461	680.465	531.5	229.048	359.889	531.5	110.289	505.478	531.5	243.374	583.75	531.5	30.478	43.8557	531.5	81.4184	50.7862	531.5	16.0186	9.4952	531.5	28.4211	27.9524
532	385.628	1755.01	532	254.571	669.128	532	224.559	353.085	532	108.082	497.126	532	239.365	572.992	532	30.0993	43.4053	532	79.9984	50.2438	532	15.6723	9.23905	532	27.6104	27.4508
532.5	379.144	1729.4	532.5	250.44	659.971	532.5	221.664	348.827	532.5	107.489	490.703	532.5	235.414	565.543	532.5	29.6842	42.5455	532.5	79.0118	49.5361	532.5	15.7109	9.20038	532.5	27.1745	27.3749
533	372.678	1700.62	533	246.613	649.556	533	218.288	343.017	533	105.535	483.497	533	231.692	555.434	533	29.2318	42.1644	533	77.8195	48.8224	533	15.4095	9.00259	533	27.0802	27.1907
533.5	365.418	1674.91	533.5	243.331	639.511	533.5	214.608	338.738	533.5	103.864	478.211	533.5	227.901	546.768	533.5	29.0306	41.4892	533.5	76.6426	48.1631	533.5	15.0209	8.95759	533.5	26.6039	26.8448
534	359.752	1645.06	534	239.975	629.243	534	210.88	332.808	534	102.464	470.586	534	223.183	536.918	534	28.3873	41.1839	534	75.4573	47.6723	534	14.7235	8.91789	534	25.9288	26.1177
534.5	354.616	1617.64	534.5	234.767	617.508	534.5	207.664	328.743	534.5	101.302	464.347	534.5	220.274	528.703	534.5	28.1034	40.4198	534.5	74.2799	46.8919	534.5	14.635	8.64653	534.5	25.7243	26.0033
535	347.659	1589.65	535	231.813	608.065	535	202.845	323.257	535	99.6696	457.025	535	216.231	519.321	535	27.7535	39.9346	535	73.3069	46.2561	535	14.4509	8.59689	535	25.2805	25.4089
535.5	341.163	1561.43	535.5	227.62	597.476	535.5	200.952	317.868	535.5	97.8914	449.775	535.5	212.559	510.064	535.5	27.2796	39.5402	535.5	72.0721	45.5016	535.5	14.1811	8.6045	535.5	24.9251	25.2748
536	334.285	1532.09	536	223.564	587.535	536	196.706	313.044	536	96.2217	442.357	536	208.529	501.223	536	26.9507	38.9467	536	70.8946	45.1282	536	14.1748	8.38413	536	24.0657	24.8344
536.5	328.647	1507	536.5	220.043	578.482	536.5	193.66	308.767	536.5	94.7003	435.499	536.5	204.424	492.919	536.5	26.7154	38.3564	536.5	70.2134	43.929	536.5	13.8399	8.26869	536.5	24.4993	24.8889
537	322.926	1483.46	537	218.083	568.891	537	189.665	304.687	537	93.185	428.909	537	201.603	486.233	537	26.4183	37.8297	537	69.3478	43.6055	537	13.6914	8.17704	537	23.6812	24.4412
537.5	317.301	1457.91	537.5	212.243	559.715	537.5	187.157	298.125	537.5	92.6133	423.27	537.5	197.608	475.65	537.5	25.8397	37.3246	537.5	67.9668	43.1162	537.5	13.4203	8.0276	537.5	23.3309	24.0825
538	312.197	1432.75	538	209.776	550.667	538	183.238	294.797	538	90.781	417.387	538	194.396	469.166	538	25.6148	36.9088	538	67.3297	42.4902	538	13.2933	8.03638	538	23.1387	23.6044
538.5	307.12	1409.61	538.5	206.396	542.15	538.5	180.356	289.347	538.5	89.6137	411.185	538.5	191.207	459.2	538.5	25.3296	36.2347	538.5	66.4804	41.7349	538.5	13.0949	7.85925	538.5	22.9294	23.7685
539	301.196	1384.88	539	203.515	533.828	539	177.628	285.827	539	87.5869	404.411	539	187.219	453.267	539	25.1063	35.8478	539	65.9019	41.4501	539	13.0412	7.8813	539	22.3896	23.1562
539.5	296.278	1359.25	539.5	199.844	523.68	539.5	174.041	280.131	539.5	87.4007	397.491	539.5	183.805	444.748	539.5	24.6448	35.5912	539.5	64.4407	40.5827	539.5	12.6223	7.84021	539.5	22.1432	22.8541
540	290.554	1337.96	540	196.208	515.111	540	172.04	277.834	540	86.1362	392.95	540	181.53	436.125	540	24.391	34.8916	540	63.509	40.2843	540	12.504	7.74388	540	21.9237	22.9595
540.5	285.439	1314.6	540.5	193.596	506.979	540.5	168.693	272.578	540.5	84.2776	386.524	540.5	177.99	428.753	540.5	23.851	34.6082	540.5	62.3867	39.6911	540.5	12.3608	7.59595	540.5	21.6671	22.2978
541	282.175	1292.53	541	189.858	496.927	541	165.735	268.521	541	83.0162	381.041	541	174.98	421.013	541	23.7763	34.2094	541	61.8523	38.903	541	12.2126	7.59201	541	21.2493	21.9711
541.5	276.704	1266.72	541.5	186.616	490.145	541.5	162.251	264.135	541.5	81.638	374.182	541.5	171.709	415.38	541.5	23.2694	33.8726	541.5	60.7694	38.4336	541.5	12.1139	7.36208	541.5	20.8299	21.9177
542	271.638	1249.07	542	183.153	482.198	542	159.929	259.674	542	80.9113	369.792	542	168.793	408.404	542	23.214	33.2522	542	60.2012	37.7538	542	12.0453	7.24844	542	20.508	21.8342
542.5	266.006	1226.52	542.5	181.356	474.478	542.5	157.619	256.109	542.5	79.5315	363.684	542.5	165.682	400.992	542.5	22.6735	32.7707	542.5	59.5757	37.5006	542.5	11.8292	7.26845	542.5	20.354	21.7492
543	262.379	1207.23	543	178.475	468.116	543	155.139	251.712	543	78.2133	358.191	543	163.036	393.988	543	22.6336	32.6582	543	58.5554	37.1673	543	11.6434	7.3008	543	20.0148	21.378
543.5	257.262	1184.62	543.5	174.909	459.05	543.5	151.344	247.64	543.5	77.3896	352.221	543.5	160.029	387.034	543.5	22.1328	32.1651	543.5	57.9128	36.4288	543.5	11.5833	7.19742	543.5	19.594	21.1295
544	252.846	1164.92	544	171.73	452.733	544	149.324	244.645	544	76.2187	346.59	544	157.948	380.32	544	22.1574	31.502	544	57.2082	36.0087	544	11.4471	7.11126	544	19.5792	20.7567
544.5	248.957	1144.38	544.5	169.195	443.545	544.5	147.206	239.905	544.5	75.3101	342.237	544.5	153.818	373.621	544.5	21.7183	31.3826	544.5	56.4864	35.4672	544.5	11.1632	7.04106	544.5	19.273	20.4854
545	243.495	1124.6	545	166.415	436.264	545	144.459	236.465	545	73.9523	336.784	545	152.013	367.757	545	21.4707	30.7077	545	55.3353	35.2684	545	11.0548	7.00223	545	18.7819	20.1188
545.5	239.491	1104.5	545.5	162.54	428.739	545.5	142.568	232.467	545.5	72.8338	332.265	545.5	148.97	360.322	545.5	21.0826	30.257	545.5	54.5475	34.4793	545.5	10.9092	6.8759	545.5	18.7272	19.8906
546	235.999	1085.2	546	160.953	422.063	546	139.439	229.499	546	71.6781	326.828	546	146.128	354.988	546	20.8795	29.885	546	54.0797	34.0845	546	10.7453	6.95344	546	18.5116	19.7659
546.5	231.256	1066.93	546.5	158.477	415.646	546.5	137.074	225.897	546.5	70.7904	321.328	546.5	143.46	348.244	546.5	20.7019	29.5809	546.5	53.3958	33.6677	546.5	10.7147	6.70176	546.5	18.2213	19.812
547	226.848	1046.31	547	155.649	408.333	547	135.128	222.519	547	69.7704	316.513	547	140.989	342.355	547	20.5005	29.3223	547	52.3523	33.3263	547	10.5266	6.6704	547	17.779	19.44
547.5	222.383	1028.4	547.5	152.371	400.972	547.5	132.491	218.881	547.5	68.0001	311.658	547.5	138.718	335.505	547.5	20.067	28.8927	547.5	51.4134	32.9374	547.5	10.5417	6.54103	547.5	17.5532	19.2206
548	218.689	1009	548	149.958	394.485	548	130.031	214.117	548	67.1586	306.377	548	135.619	330.484	548	19.5823	28.8502	548	50.9426	32.0987	548	10.3632	6.47589	548	17.1991	19.0114
548.5	214.872	991.925	548.5	147.548	388.606	548.5	127.411	211.694	548.5	66.0942	301.572	548.5	133.162	324.505	548.5	19.7399	28.3145	548.5	50.3202	31.6591	548.5	10.1683	6.49827	548.5	17.1358	18.85
549	210.358	973.488	549	145.38	382.198	549	125.313	208.156	549	65.5612	296.858	549	130.486	318.352	549	19.3091	27.7925	549	49.4538	31.5382	549	10.145	6.42225	549	16.6803	18.7756
549.5	206.572	958.145	549.5	143.3	375.108	549.5	123.641	204.783	549.5	64.4661	292.392	549.5	128.639	312.405	549.5	19.2409	27.4446	549.5	48.6792	30.8951	549.5	9.98449	6.39984	549.5	16.5132	18.2719
550	202.644	938.999	550	140.405	367.223	550	121.541	201.673	550	63.519	287.334	550	126.026	306.696	550	18.8737	27.0236	550	48.2002	30.8066	550	9.80102	6.30414	550	16.2553	18.0317
550.5	199.453	921.983	550.5	138.195	363.231	550.5	118.397	198.303	550.5	62.113	282.865	550.5	123.697	301.878	550.5	18.7657	26.7174	550.5	47.5355	29.8733	550.5	9.60514	6.26612	550.5	16.1872	17.7956
551	195.415	905.395	551	135.42	354.481	551	117.208	195.468	551	61.6424	278.677	551	121.444	296.351	551	18.251	26.2352	551	46.9315	29.603	551	9.64508	6.0884	551	15.7668	17.6494
551.5	192.293	890.67	551.5	134.042	349.528	551.5	114.814	192.151	551.5	60.6342	274.501	551.5	119.318	291.662	551.5	18.0464	25.7436	551.5	46.2522	29.07	551.5	9.47066	6.05914	551.5	15.7152	17.4961
552	188.862	873.517	552	131.799	343.908	552	112.546	188.337	552	59.8619	270.767	552	116.355	286.422	552	17.9205	25.6692	552	45.5268	28.7605	552	9.31725	5.933	552	15.2159	17.5685
552.5	185.728	858.641	552.5	128.873	338.252	552.5	110.937	186.963	552.5	58.7003	265.785	552.5	115.588	281.078	552.5	17.7144	25.2907	552.5	44.7199	28.2373	552.5	9.22025	5.89441	552.5	15.3685	17.3185
553	182.027	842.131	553	126.65	332.679	553	108.626	183.368	553	58.3323	261.149	553	113.166	276.045	553	17.5555	25.0266	553	44.4711	27.8568	553	9.07444	5.8457	553	14.952	16.9723
553.5	178.748	827.034	553.5	124.691	326.831	553.5	106.91	179.965	553.5	57.1222	256.614	553.5	111.054	271.44	553.5	17.3426	24.5106	553.5	43.736	27.5644	553.5	9.08763	5.77105	553.5	14.623	16.8805
554	175.249	811.715	554	123.081	321.616	554	104.663	176.717	554	56.3439	252.373	554	108.909	265.988	554	17.3144	24.4597	554	43.0023	26.9936	554	9.05288	5.68198	554	14.349	16.4628
554.5	172.391	797.721	554.5	120.621	315.177	554.5	103.417	174.185	554.5	55.2113	248.623	554.5	107.136	261.526	554.5	16.7713	24.0758	554.5	42.4363	26.6758	554.5	8.79794	5.63879	554.5	14.1221	16.1666
555	169.181	781.789	555	117.772	309.237	555	100.698	171.658	555	54.2291	243.541	555	105.004	255.775	555	16.591	23.6659	555	41.9131	25.9914	555	8.65997	5.58599	555	14.0538	16.1971
555.5	165.514	767.453	555.5	116.098	303.841	555.5	99.3583	168.481	555.5	53.6792	240.421	555.5	102.825	251.694	555.5	16.4824	23.4428	555.5	41.446	25.8455	555.5	8.60441	5.52722	555.5	13.8212	15.9233
556	162.843	754.1	556	114.26	298.775	556	97.4141	165.752	556	52.9019	236.677	556	100.899	246.771	556	16.2562	22.9601	556	40.8321	25.3118	556	8.38799	5.41616	556	13.562	15.895
556.5	159.404	740.278	556.5	112.382	293.294	556.5	95.9096	163.177	556.5	52.1252	232.296	556.5	99.1731	242.338	556.5	16.1122	22.5131	556.5	40.3115	25.2898	556.5	8.39378	5.4021	556.5	13.4502	15.5602
557	156.117	725.467	557	110.308	287.864	557	93.9693	160.16	557	51.2809	228.383	557	97.6737	238.038	557	16.0565	22.2682	557	39.8805	24.8632	557	8.14518	5.36985	557	13.2931	15.3198
557.5	153.175	710.034	557.5	107.572	283.088	557.5	92.3832	156.947	557.5	50.3947	225.488	557.5	95.0475	233.326	557.5	15.5213	22.0411	557.5	39.7098	24.4149	557.5	8.18936	5.31764	557.5	13.1948	15.2592
558	150.741	698.306	558	106.013	278.467	558	90.9139	154.986	558	49.2762	220.684	558	93.6794	229.081	558	15.4513	21.7527	558	38.5114	23.8432	558	8.08076	5.32275	558	13.0714	15.1171
558.5	147.522	683.434	558.5	103.849	271.439	558.5	89.4105	151.227	558.5	48.8562	217.316	558.5	91.7594	224.252	558.5	15.1096	21.5227	558.5	37.9122	23.8232	558.5	8.0018	5.17722	558.5	12.5233	14.7862
559	144.872	670.657	559	102.184	267.805	559	87.2022	149.601	559	48.0617	213.133	559	90.0193	220.261	559	15.1865	21.1757	559	37.5159	23.3065	559	7.75411	5.15567	559	12.4806	14.7816
559.5	141.313	656.354	559.5	100.123	262.449	559.5	86.0686	146.766	559.5	47.1599	209.741	559.5	87.9916	215.411	559.5	14.9001	20.9372	559.5	36.8283	22.863	559.5	7.70128	5.04433	559.5	12.2301	14.5205
560	139.275	645.134	560	98.0674	257.491	560	84.2895	144.95	560	46.1617	205.98	560	86.8461	211.656	560	14.5018	20.7757	560	36.3288	22.611	560	7.57469	5.05712	560	12.0553	14.1861
560.5	135.938	631.028	560.5	96.3347	252.811	560.5	82.4126	141.102	560.5	45.6656	201.721	560.5	84.7481	207.982	560.5	14.3388	20.341	560.5	35.838	22.1915	560.5	7.52974	4.96221	560.5	11.7492	14.0917
561	134.251	620.286	561	95.0784	247.681	561	81.16	138.548	561	44.7609	198.813	561	83.0104	203.015	561	14.0178	20.165	561	35.4964	21.76	561	7.46117	4.95134	561	11.6232	13.8518
561.5	131.083	607.578	561.5	93.1725	243.212	561.5	79.0825	136.519	561.5	44.0479	194.816	561.5	81.6399	199.035	561.5	13.9045	19.9728	561.5	34.8171	21.493	561.5	7.20471	4.9203	561.5	11.6053	13.7363
562	128.15	596.34	562	90.5977	238.745	562	78.177	134.524	562	43.4175	191.793	562	80.1338	195.297	562	13.6286	19.5204	562	34.5017	21.0498	562	7.07872	4.89863	562	11.2355	13.7114
562.5	125.398	583.935	562.5	88.9531	233.895	562.5	76.7096	131.455	562.5	42.5637	188.334	562.5	78.1109	191.419	562.5	13.5804	19.31	562.5	33.6017	20.8729	562.5	7.07969	4.74679	562.5	11.255	13.5003
563	123.043	571.67	563	87.8846	230.079	563	75.3713	129.559	563	42.1884	185.128	563	76.4315	188.015	563	13.4028	18.839	563	33.4386	20.5299	563	7.11885	4.73757	563	10.9628	13.1785
563.5	121.19	560.107	563.5	86.2509	224.715	563.5	73.1484	126.296	563.5	41.0885	180.695	563.5	74.7864	184.094	563.5	13.1191	18.7281	563.5	32.568	20.2061	563.5	6.8853	4.71108	563.5	10.7723	13.0653
564	118.058	547.689	564	84.7711	220.358	564	72.0161	124.63	564	40.7765	177.685	564	73.5676	180.519	564	13.0185	18.4152	564	32.3019	19.8165	564	6.79839	4.65138	564	10.6742	12.7805
564.5	116.183	533.744	564.5	82.3229	215.892	564.5	70.3373	121.763	564.5	39.8926	174.322	564.5	72.0158	176.595	564.5	12.9118	18.1881	564.5	31.5588	19.2675	564.5	6.7226	4.60378	564.5	10.4567	12.6414
565	112.971	523.676	565	80.4372	211.199	565	69.2684	119.069	565	39.0071	170.745	565	69.5228	172.203	565	12.374	17.7601	565	31.0977	18.8314	565	6.47946	4.45457	565	10.2422	12.5511
565.5	111.493	512.954	565.5	78.8901	206.368	565.5	67.4132	117.435	565.5	38.3857	166.77	565.5	68.5638	168.689	565.5	12.4236	17.5538	565.5	30.4288	18.6457	565.5	6.43508	4.43294	565.5	10.0658	12.461
566	108.423	500.093	566	77.3532	202.29	566	65.6026	114.86	566	37.649	164.169	566	66.9699	164.39	566	12.2003	17.4675	566	30.2919	18.2499	566	6.37162	4.36094	566	9.67719	12.268
566.5	106.137	490.322	566.5	75.9062	199.109	566.5	64.7348	112.74	566.5	37.1547	160.617	566.5	65.554	160.69	566.5	12.0642	17.1817	566.5	29.7777	17.9075	566.5	6.2547	4.28109	566.5	9.79104	12.0914
567	103.891	478.293	567	74.3942	194.093	567	63.0845	109.619	567	36.2334	156.966	567	64.0231	157.697	567	11.6514	16.8583	567	29.094	17.6131	567	6.29064	4.21169	567	9.54932	11.8631
567.5	101.934	468.646	567.5	72.2794	190.016	567.5	61.9881	107.66	567.5	35.6282	153.419	567.5	62.3849	154.101	567.5	11.7203	16.5923	567.5	28.8378	17.6502	567.5	6.17227	4.13967	567.5	9.36513	11.6042
568	99.0797	456.133	568	70.7104	184.981	568	60.4833	105.152	568	35.1541	150.309	568	60.84	150.312	568	11.4873	16.1053	568	28.1267	17.0332	568	6.10086	4.09614	568	9.20262	11.4193
568.5	96.4203	447.16	568.5	69.8801	181.374	568.5	58.8795	103.229	568.5	34.39	147.644	568.5	59.4188	146.722	568.5	11.4212	16.045	568.5	27.9847	16.6396	568.5	5.89853	4.07862	568.5	8.9663	11.1766
569	94.0016	435.247	569	67.6592	177.222	569	58.0414	101.045	569	33.6261	143.542	569	58.3075	143.673	569	11.1442	15.5132	569	27.3192	16.4041	569	5.79448	3.96252	569	8.82011	11.2375
569.5	92.2473	424.659	569.5	66.0362	173.414	569.5	56.8953	98.4484	569.5	33.1751	141.453	569.5	56.5499	139.875	569.5	11.0061	15.4558	569.5	26.8591	16.139	569.5	5.70813	3.91033	569.5	8.62031	10.98
570	90.1003	414.008	570	65.0195	168.679	570	55.2195	96.4329	570	32.3296	137.776	570	55.2305	136.783	570	10.831	15.0039	570	26.4326	15.7284	570	5.75789	3.79103	570	8.60023	10.7338
570.5	88.0084	403.599	570.5	63.2875	165.297	570.5	53.893	94.7612	570.5	31.8028	134.46	570.5	54.1976	133.602	570.5	10.8373	14.8797	570.5	26.1898	15.1713	570.5	5.60055	3.85798	570.5	8.32769	10.5498
571	85.9083	394.614	571	61.6825	161.057	571	52.7873	92.1466	571	30.9806	131.915	571	52.9462	129.968	571	10.3872	14.7368	571	25.548	15.1278	571	5.44225	3.65938	571	8.28218	10.3879
571.5	83.7589	385.119	571.5	60.1801	157.635	571.5	51.7842	90.4041	571.5	30.2417	128.916	571.5	51.6379	126.861	571.5	10.397	14.1877	571.5	25.2436	14.6681	571.5	5.43274	3.68367	571.5	8.04483	10.3107
572	81.7589	374.542	572	58.3866	153.658	572	50.5071	87.5958	572	29.8206	125.632	572	49.855	123.401	572	10.0635	14.0143	572	24.7643	14.4955	572	5.22309	3.59702	572	7.87284	10.0462
572.5	79.5725	365.862	572.5	57.2745	149.662	572.5	49.3637	85.5602	572.5	29.0757	122.501	572.5	48.588	120.355	572.5	9.93061	13.9139	572.5	24.333	14.3191	572.5	5.16809	3.49365	572.5	7.67585	9.88665
573	78.0814	354.896	573	56.0058	146.266	573	48.016	84.1531	573	28.6193	119.362	573	47.8031	117.791	573	10.0359	13.6372	573	24.0401	13.8634	573	5.25311	3.55016	573	7.55742	9.61553
573.5	76.1313	347.275	573.5	54.718	142.54	573.5	46.7652	81.8738	573.5	27.905	116.57	573.5	46.3811	114.693	573.5	9.72722	13.4874	573.5	23.3509	13.5992	573.5	5.03317	3.42495	573.5	7.43085	9.65969
574	73.4591	337.183	574	53.3027	138.708	574	45.8713	79.7078	574	27.4819	113.251	574	44.9969	111.585	574	9.45014	13.0918	574	22.9989	13.1978	574	4.92644	3.30872	574	7.23073	9.24806
574.5	72.1857	329.168	574.5	51.8972	135.224	574.5	44.7224	77.8558	574.5	27.0519	110.708	574.5	44.1242	108.996	574.5	9.32951	12.8819	574.5	22.5229	13.0011	574.5	4.89716	3.31465	574.5	7.23553	9.07579
575	70.3122	320.198	575	50.4868	131.427	575	43.5021	76.0278	575	26.2949	107.765	575	42.8454	106.006	575	9.22556	12.4341	575	22.2501	12.6667	575	4.8467	3.33212	575	6.93224	8.89059
575.5	68.0983	310.527	575.5	49.0227	128.243	575.5	42.4304	74.3318	575.5	25.6709	105.645	575.5	41.7915	102.625	575.5	9.05904	12.2645	575.5	21.8309	12.2893	575.5	4.67598	3.23605	575.5	6.80981	8.79296
576	66.4163	301.931	576	48.0406	124.655	576	41.2448	72.1172	576	25.189	102.461	576	40.5757	100.069	576	8.85716	12.2011	576	21.7385	11.9942	576	4.70275	3.23188	576	6.60411	8.5765
576.5	65.2035	293.206	576.5	46.225	120.934	576.5	40.6632	70.0112	576.5	24.6178	99.5974	576.5	39.6592	97.0948	576.5	8.69992	11.8874	576.5	20.9266	11.8152	576.5	4.57259	3.13076	576.5	6.5508	8.53352
577	63.2728	285.389	577	45.2124	118.097	577	39.3332	68.1059	577	23.8962	97.2305	577	37.9891	94.4573	577	8.64258	11.696	577	20.6802	11.5166	577	4.45504	3.07482	577	6.41117	8.2327
577.5	61.3824	277.085	577.5	44.0241	115.093	577.5	38.4717	66.6344	577.5	23.4714	94.0946	577.5	37.1967	91.951	577.5	8.34255	11.5093	577.5	20.3612	11.1179	577.5	4.49336	3.03665	577.5	6.22088	8.02627
578	59.8734	269.57	578	42.9212	112.258	578	37.4187	64.7968	578	22.8052	91.9524	578	36.3985	89.4092	578	8.22201	11.24	578	19.8853	11.0634	578	4.28495	2.92925	578	6.15957	7.98868
578.5	58.3897	262.26	578.5	41.7354	108.859	578.5	36.5014	62.754	578.5	22.5915	89.5066	578.5	35.2801	86.4656	578.5	7.98245	11.0523	578.5	19.5943	10.9042	578.5	4.22975	2.93273	578.5	6.02099	7.91141
579	56.4158	254.334	579	40.2595	105.79	579	35.5324	61.2993	579	22.0355	87.1361	579	34.4548	84.683	579	8.03525	10.818	579	19.1948	10.4314	579	4.15377	2.95178	579	5.79821	7.61537
579.5	54.9428	246.3	579.5	39.4196	103.358	579.5	34.7119	59.5924	579.5	21.6951	85.0086	579.5	33.1697	82.1436	579.5	7.80129	10.7009	579.5	18.7864	10.2627	579.5	4.14147	2.74515	579.5	5.69153	7.48834
580	53.6202	240.114	580	38.3954	100.368	580	33.8212	58.1632	580	20.9372	82.5966	580	32.5896	79.9034	580	7.72786	10.5516	580	18.5201	10.0809	580	4.15536	2.79609	580	5.64273	7.41063
580.5	52.3614	233.75	580.5	37.4231	97.9446	580.5	32.9991	56.87	580.5	20.7007	80.3417	580.5	31.5409	77.7875	580.5	7.54087	10.2463	580.5	18.2972	9.66872	580.5	4.04208	2.7655	580.5	5.56202	7.20322
581	51.0058	228.27	581	36.5921	95.1224	581	32.1672	55.249	581	20.1884	78.8083	581	30.8299	75.5958	581	7.44917	9.99311	581	17.9122	9.6427	581	3.86837	2.73347	581	5.35237	7.20994
581.5	49.7043	220.188	581.5	35.6221	92.4288	581.5	31.4429	54.0141	581.5	19.8563	76.567	581.5	29.8502	73.2898	581.5	7.35086	9.84093	581.5	17.7498	9.34303	581.5	3.88671	2.66934	581.5	5.23151	6.9328
582	48.7133	214.367	582	34.5122	90.1035	582	30.4817	52.568	582	19.431	74.5682	582	29.3838	71.2783	582	7.2086	9.64654	582	17.3391	9.28345	582	3.83688	2.69781	582	5.1976	6.76409
582.5	46.9104	207.896	582.5	33.5605	87.5457	582.5	30.0188	51.248	582.5	19.0098	72.6891	582.5	28.2496	69.3951	582.5	7.09425	9.33204	582.5	17.0057	9.02022	582.5	3.74	2.60692	582.5	5.00022	6.62321
583	45.6271	202.196	583	32.6903	85.4106	583	29.1678	49.861	583	18.6534	70.7389	583	27.6034	67.8649	583	6.99368	9.45009	583	16.6051	8.72765	583	3.62848	2.54111	583	4.90129	6.55567
583.5	44.4597	196.499	583.5	31.7194	82.9709	583.5	28.4756	48.165	583.5	18.2714	68.0779	583.5	26.6261	65.6864	583.5	6.86571	9.19217	583.5	16.4021	8.52382	583.5	3.57823	2.49895	583.5	4.91091	6.42359
584	43.4151	190.116	584	30.8299	80.5425	584	27.8405	47.1	584	17.776	66.3709	584	25.7051	63.7087	584	6.70855	9.02441	584	16.1363	8.3987	584	3.50168	2.44566	584	4.88505	6.43648
584.5	42.0131	184.53	584.5	30.1954	78.5656	584.5	26.9659	45.9119	584.5	17.3186	64.687	584.5	24.99	61.729	584.5	6.60712	8.87541	584.5	16.0274	8.17902	584.5	3.55578	2.37918	584.5	4.70905	6.18009
585	41.0904	179.42	585	29.3369	76.17	585	26.1663	44.861	585	17.1966	63.0397	585	24.6006	60.4346	585	6.46323	8.68837	585	15.6265	7.99482	585	3.46466	2.3825	585	4.56647	6.1223
585.5	40.2198	175.335	585.5	28.5774	74.2559	585.5	25.5703	43.7797	585.5	16.6418	61.5234	585.5	23.9864	58.8382	585.5	6.48829	8.41767	585.5	15.5765	7.77589	585.5	3.3461	2.37869	585.5	4.51932	6.11825
586	39.0544	169.028	586	27.8025	71.9356	586	25.2216	42.4726	586	16.4339	59.8224	586	23.1704	57.0764	586	6.41551	8.48784	586	15.1265	7.49309	586	3.35319	2.36642	586	4.38168	5.86019
586.5	38.0357	165.066	586.5	27.144	70.526	586.5	24.4861	41.6129	586.5	16.2143	58.3268	586.5	22.5873	55.6467	586.5	6.25216	8.08609	586.5	14.9834	7.38669	586.5	3.26794	2.26847	586.5	4.31422	5.67428
587	37.5455	160.583	587	26.6876	68.5872	587	23.8372	40.2643	587	15.7541	56.6808	587	21.7158	53.999	587	6.1186	8.14682	587	14.6025	7.2047	587	3.23346	2.22486	587	4.23162	5.65648
587.5	36.6214	156.582	587.5	25.7127	66.4017	587.5	23.524	39.3268	587.5	15.5759	55.0948	587.5	21.606	52.3886	587.5	6.02612	7.91693	587.5	14.6743	7.15456	587.5	3.11767	2.28121	587.5	4.12784	5.52904
588	35.5805	152.236	588	25.2003	64.8355	588	22.9262	38.4844	588	15.3014	53.5654	588	20.9525	51.1602	588	6.05127	7.91695	588	14.2601	6.91475	588	3.15948	2.15833	588	4.07213	5.38037
588.5	34.5887	147.12	588.5	24.625	63.4259	588.5	22.3813	37.5388	588.5	15.0552	52.863	588.5	20.3942	49.7668	588.5	5.97744	7.68904	588.5	14.0707	6.84814	588.5	3.10057	2.12329	588.5	3.99393	5.34367
589	33.6614	143.186	589	23.7834	61.8688	589	22.0649	36.5763	589	14.7447	50.9468	589	19.8297	48.3191	589	5.71764	7.69018	589	13.9488	6.57751	589	3.13213	2.08085	589	4.0002	5.20004
589.5	33.0508	139.548	589.5	23.0212	60.1939	589.5	21.3573	35.4855	589.5	14.3152	49.5528	589.5	19.3449	47.1129	589.5	5.76173	7.46279	589.5	13.6447	6.61122	589.5	2.98331	2.13921	589.5	3.91169	5.09656
590	32.0091	135.87	590	22.6975	58.6748	590	21.0001	34.639	590	14.3377	48.82	590	18.952	46.1922	590	5.75341	7.46508	590	13.4796	6.42191	590	2.9652	2.01323	590	3.82549	5.0754
590.5	31.5961	131.905	590.5	22.3404	57.2758	590.5	20.5444	33.7207	590.5	13.8953	47.4152	590.5	18.2876	44.8187	590.5	5.61581	7.39868	590.5	13.4838	6.24893	590.5	2.92461	2.0258	590.5	3.79139	5.0167
591	31.0085	128.337	591	21.5685	55.7446	591	20.0853	33.1595	591	13.6757	45.9834	591	18.0181	43.2265	591	5.52492	7.14789	591	13.3953	6.12853	591	2.93436	2.0431	591	3.79656	4.89939
591.5	30.0752	124.684	591.5	21.0835	54.3936	591.5	19.7188	32.2906	591.5	13.3813	45.0637	591.5	17.4001	42.4595	591.5	5.4965	7.08663	591.5	13.1158	5.93928	591.5	2.88085	1.98637	591.5	3.63517	4.76646
592	29.1875	121.793	592	20.4024	53.1922	592	19.1881	31.1251	592	13.1274	43.7666	592	17.359	40.9088	592	5.45616	6.97067	592	12.7729	5.84532	592	2.82612	1.95687	592	3.50812	4.58305
592.5	28.492	117.83	592.5	19.9985	51.4911	592.5	18.7647	30.5192	592.5	12.8796	42.7384	592.5	16.6151	40.2369	592.5	5.33547	6.8952	592.5	12.7189	5.78289	592.5	2.74878	1.98515	592.5	3.55445	4.52016
593	27.8489	115.014	593	19.428	50.4688	593	18.7041	29.7599	593	12.9201	41.4481	593	16.3174	39.0966	593	5.26207	6.76451	593	12.3156	5.56623	593	2.78009	1.96186	593	3.51442	4.4577
593.5	27.3143	111.625	593.5	18.9844	49.0242	593.5	18.3248	29.3052	593.5	12.6182	40.374	593.5	15.8295	38.0281	593.5	5.24882	6.73575	593.5	12.2781	5.55849	593.5	2.82027	1.88054	593.5	3.46078	4.3222
594	26.6525	109.405	594	18.4655	48.0118	594	17.8595	28.3824	594	12.4603	39.8159	594	15.3512	37.3024	594	5.09558	6.77452	594	12.2495	5.47192	594	2.69373	1.92053	594	3.44647	4.27891
594.5	26.1998	105.958	594.5	18.091	46.6419	594.5	17.59	27.5765	594.5	12.1429	38.792	594.5	15.107	36.2355	594.5	5.1642	6.70517	594.5	11.9933	5.22781	594.5	2.73509	1.89623	594.5	3.32556	4.21089
595	25.4802	103.421	595	17.7759	45.7237	595	17.1277	27.1762	595	12.1535	37.629	595	14.7008	35.2348	595	4.95717	6.43967	595	12.0509	5.2605	595	2.63417	1.83806	595	3.28046	4.2268
595.5	24.7713	100.786	595.5	17.2132	44.745	595.5	16.6149	26.5505	595.5	11.8364	36.804	595.5	14.3922	34.744	595.5	5.00948	6.53947	595.5	11.7631	5.06448	595.5	2.70643	1.81603	595.5	3.34441	4.06422
596	24.3926	98.0045	596	16.8362	43.6848	596	16.4774	25.8358	596	11.6676	36.2504	596	14.1034	33.6547	596	4.85509	6.27449	596	11.7015	4.98409	596	2.56558	1.84804	596	3.2302	4.10574
596.5	23.9709	95.7721	596.5	16.4181	42.2707	596.5	16.204	25.3615	596.5	11.5687	34.7543	596.5	13.8518	32.6506	596.5	4.91121	6.30869	596.5	11.5239	5.01522	596.5	2.56019	1.81836	596.5	3.16068	3.92446
597	23.4262	93.3264	597	16.026	41.1834	597	15.694	24.5399	597	11.2187	34.3441	597	13.4592	32.1345	597	4.87728	6.21895	597	11.4829	4.9043	597	2.53512	1.74735	597	3.0864	3.8732
597.5	23.0622	90.7941	597.5	15.7462	40.3944	597.5	15.443	24.1593	597.5	11.3448	33.3817	597.5	13.3178	31.2095	597.5	4.79249	6.13594	597.5	11.3539	4.65049	597.5	2.55449	1.69541	597.5	3.07645	3.90974
598	22.4867	88.7068	598	15.4275	39.7388	598	15.1831	23.4098	598	10.8939	32.6102	598	12.7725	30.34	598	4.75766	5.94615	598	11.1745	4.50508	598	2.49051	1.72594	598	3.03257	3.85514
598.5	22.079	86.3637	598.5	14.94	38.9189	598.5	15.0648	22.8988	598.5	10.945	31.6673	598.5	12.705	29.7078	598.5	4.60679	5.91266	598.5	11.1137	4.49499	598.5	2.50099	1.7368	598.5	2.96136	3.73549
599	21.2969	84.4504	599	14.726	37.7423	599	14.7097	22.2918	599	10.5768	31.1595	599	12.1414	29.2915	599	4.62966	6.0394	599	10.8276	4.3964	599	2.47511	1.65724	599	2.93444	3.79775
599.5	21.0347	81.9814	599.5	14.3591	36.7757	599.5	14.3736	21.7677	599.5	10.4658	30.2368	599.5	12.1541	28.3236	599.5	4.49914	5.83987	599.5	10.674	4.4089	599.5	2.52221	1.67271	599.5	2.94689	3.74437
600	20.8121	80.0421	600	14.0914	35.9208	600	14.1054	21.474	600	10.5216	29.839	600	11.7825	27.7017	600	4.61546	5.70205	600	10.7778	4.28867	600	2.37805	1.6809	600	2.86985	3.53318

## Sheet: Figure 2f
CR binding
		Bap_FM	Bap_FM	Bap_SS	Bap_SS	Bap_Efm	Bap_Efm	Bap_TG	Bap_TG			Bap_CI	Bap_CI	Bap_Efg	Bap_Efg			Bap_LA	Bap_LA	Bap_LL	Bap_LL	Bap_CM	Bap_CM			Bap_CF	Bap_CF	Bap_ECl	Bap_ECl	Bap_LJ	Bap_LJ
Absorbance	CR	pH 4.5	pH 7	pH 4.5	pH 7	pH 4.5	pH 7	pH 4.5	pH 7	Absorbance	CR	pH 4.5	pH 7	pH 4.5	pH 7	Absorbance	CR	pH 4.5	pH 7	pH 4.5	pH 7	pH 4.5	pH 7	Absorbance	CR	pH 4.5	pH 7	pH 4.5	pH 7	pH 4.5	pH 7
375	0.588138	0.575014	0.362274	0.275835	0.383488	0.225926	0.557114	0.376422	0.720737	375	0.524058	0.310662	0.426803	0.70743	0.453698	400	0.47	0.37	0.29682	0.02	0.0635283	0.42	0.236014	375	0.664371	0.625693	0.620068	0.0775536	0.637673	0.677686	0.58638
376	0.571664	0.559042	0.371089	0.257964	0.363426	0	0.532398	0.364012	0.701723	375.5	0.518235	0.310294	0.414693	0.381242	0.449489	401	0.47	0.38	0.285714	0.05	0.0338208	0.42	0.225524	376	0.64809	0.617128	0.616122	0.0655738	0.629032	0.670455	0.566308
377	0.546952	0.551626	0.349052	0.260295	0.37037	0.34321	0.536406	0.375388	0.68568	376	0.512718	0.309191	0.426265	0.401705	0.449489	402	0.47	0.37	0.287733	0.03	0.0516453	0.42	0.230769	377	0.641202	0.606045	0.603157	0.0687264	0.615783	0.661157	0.556989
378	0.537068	0.535083	0.338475	0.228438	0.310957	0.112963	0.51837	0.388831	0.687463	376.5	0.51088	0.297426	0.422228	0.271864	0.443476	403	0.47	0.36	0.289248	0.04	0.11426	0.42	0.232517	378	0.633062	0.598993	0.600902	0.0680958	0.612327	0.645661	0.53405
379	0.537068	0.530519	0.315557	0.257187	0.330247	0.256173	0.516366	0.367115	0.677362	377	0.505057	0.302573	0.409849	0	0.439266	404	0.47	0.36	0.284705	0	0.0635283	0.42	0.225524	379	0.624296	0.593451	0.594137	0.057377	0.602534	0.630165	0.5319
380	0.533773	0.525385	0.349493	0.238539	0.318673	0.425309	0.503006	0.370217	0.669638	377.5	0.501073	0.265809	0.405544	0.157369	0.432652	405	0.48	0.36	0.290258	0.02	0.0621572	0.42	0.241259	380	0.619286	0.583375	0.576663	0.0580076	0.593318	0.625	0.5319
381	0.505766	0.507131	0.318202	0.205905	0.337191	0.110494	0.50501	0.327818	0.656566	378	0.494943	325	0.40662	0.579537	0.430848	406	0.47	0.36	0.278142	0	0	0.42	0.230769	381	0.601127	0.576826	0.573281	0.0523329	0.581221	0.619835	0.529749
382	0.481054	0.507701	0.309828	0.213675	0.314043	0.148765	0.490982	0.36091	0.656566	378.5	0.489733	0.266176	0.411464	0.480877	0.424233	407	0.47	0.36	0.277638	0.06	0.0936929	0.42	0.241259	382	0.597996	0.567254	0.565953	0.0453972	0.574309	0.615703	0.516846
383	0.472817	0.498574	0.315557	0.210567	0.308642	0.212346	0.484302	0.310238	0.637552	379	0.489121	0.279044	0.402314	0.189525	0.426037	408	0.48	0.35	0.292781	0.06	0.00457038	0.43	0.246503	383	0.592987	0.558186	0.560879	0.03657	0.565668	0.608471	0.505376
384	0.472817	0.492299	0.29881	0.170163	0.301698	0.0790123	0.468938	0.334023	0.63161	379.5	0.483604	0.284927	0.398278	0.21754	0.420926	409	0.48	0.35	0.284705	0.01	0.0603291	0.43	0.251748	384	0.582968	0.550126	0.549605	0.0334174	0.560484	0.595041	0.513262
385	0.453048	0.480319	0.286911	0.172494	0.293982	0.22716	0.472946	0.319545	0.625668	380	0.477781	0.298529	0.391281	0.380999	0.417919	410	0.49	0.37	0.28319	0.08	0.0575868	0.44	0.267483	385	0.574202	0.544584	0.546787	0.0453972	0.552995	0.596074	0.498208
386	0.44481	0.458642	0.297047	0.171717	0.301698	0.17037	0.460922	0.304033	0.614973	380.5	0.475636	0.299632	0.403391	0.506943	0.409501	411	0.49	0.37	0.288238	0.09	0.0749543	0.44	0.260489	386	0.571071	0.535013	0.531003	0.0277428	0.548387	0.583678	0.489606
387	0.4514	0.456361	0.268841	0.163947	0.277778	0.242593	0.448898	0.296794	0.600119	381	0.473184	0.302206	0.389666	0.421437	0.409501	412	0.5	0.36	0.302372	0.11	0.104662	0.44	0.283217	387	0.562304	0.525441	0.52593	0.0315259	0.538018	0.57438	0.481004
388	0.429984	0.44324	0.265756	0.146076	0.283179	0.241358	0.448898	0.268873	0.597148	381.5	0.466748	0.284191	0.385091	0.28039	0.405893	413	0.5	0.36	0.293286	0.17	0.0607861	0.45	0.297203	388	0.552912	0.518892	0.518038	0.0271122	0.527074	0.572314	0.470968
389	0.438221	0.439817	0.248127	0.135198	0.275463	0.188889	0.439546	0.249224	0.585264	382	0.463684	0.244853	0.387514	0.328136	0.398677	414	0.51	0.37	0.297325	0.22	0.156764	0.46	0.305944	389	0.547276	0.509824	0.511838	0.0290038	0.520737	0.557851	0.473835
390	0.438221	0.423845	0.241957	0.148407	0.272377	0.25679	0.42819	0.24302	0.579323	382.5	0.4597	0.266176	0.379709	0.529598	0.394167	415	0.51	0.36	0.304897	0.26	0.11106	0.47	0.312937	390	0.539762	0.505794	0.50451	0.019546	0.509217	0.548554	0.458781
391	0.426689	0.41814	0.232702	0.117327	0.256944	0.208642	0.427522	0.24302	0.566251	383	0.453877	0.271323	0.37944	0.3162	0.394769	416	0.52	0.37	0.305401	0.18	0.0854662	0.47	0.311189	391	0.527865	0.497733	0.496618	0.0138714	0.507489	0.545455	0.45448
392	0.408567	0.407302	0.223887	0.111888	0.266204	0.198765	0.413494	0.235781	0.560309	383.5	0.452038	0.255882	0.378902	0.433374	0.388154	417	0.52	0.38	0.307925	0.21	0.0763254	0.48	0.33042	392	0.52536	0.48665	0.489853	0.0163934	0.495392	0.539256	0.445878
393	0.406919	0.399886	0.216395	0.127428	0.263117	0.133333	0.407482	0.21303	0.556744	384	0.447441	0.245588	0.372174	0.425091	0.383644	418	0.53	0.37	0.305906	0.17	0.11883	0.48	0.34965	393	0.514715	0.476574	0.483653	0.0100883	0.490207	0.534091	0.435125
394	0.413509	0.385625	0.197003	0.0854701	0.243056	0.153704	0.402806	0.216132	0.536542	384.5	0.444989	0.226471	0.371905	0.366382	0.380337	419	0.54	0.38	0.311964	0.2	0.136197	0.49	0.363636	394	0.509706	0.471537	0.476325	0.000630517	0.479263	0.534091	0.433692
395	0.385503	0.383913	0.196562	0.0831391	0.253086	0.200617	0.393454	0.199586	0.53773	385	0.440086	0.228309	0.369214	0.376614	0.375526	420	0.54	0.4	0.316507	0.26	0.162706	0.5	0.367133	395	0.50407	0.467002	0.468997	0.00441362	0.479263	0.524793	0.421505
396	0.392092	0.374786	0.192155	0.0598291	0.239198	0.235802	0.386774	0.205791	0.52347	385.5	0.433344	0.240809	0.36141	0.341291	0.372219	421	0.55	0.4	0.327107	0.21	0.112431	0.51	0.375874	396	0.498435	0.459446	0.466742	0.00504414	0.471774	0.517562	0.417921
397	0.38715	0.3668	0.195681	0.0971251	0.22608	0.179012	0.384769	0.182006	0.512181	386	0.43365	0.258823	0.362217	0.328624	0.368611	422	0.56	0.41	0.329127	0.23	0.177788	0.51	0.386364	397	0.490294	0.452897	0.461105	0	0.46371	0.510331	0.412186
398	0.38715	0.362236	0.190392	0.0473971	0.214506	0.206173	0.376754	0.166494	0.509804	386.5	0.428747	0.25625	0.356835	0.178563	0.3638	423	0.57	0.41	0.337708	0.18	0.143053	0.52	0.40035	398	0.488416	0.447859	0.454904	0.00252207	0.458525	0.510331	0.404301
399	0.38715	0.355961	0.18907	0.0668221	0.221451	0.145679	0.37141	0.167528	0.500891	387	0.426908	0.233088	0.354413	0.378076	0.358088	424	0.57	0.42	0.341747	0.23	0.153565	0.53	0.417832	399	0.48779	0.44131	0.450395	0.00126103	0.457949	0.498967	0.402867
400	0.378913	0.353109	0.196562	0.0660451	0.20216	0.122222	0.372078	0.173733	0.500297	387.5	0.420166	0.211397	0.351184	0.405359	0.357486	425	0.59	0.42	0.341747	0.31	0.150823	0.54	0.426573	400	0.485911	0.444836	0.450958	0.00882724	0.453917	0.495868	0.402867
401	0.385503	0.352538	0.178493	0.0512821	0.223765	0.107407	0.370073	0.148914	0.492573	388	0.418327	0.204412	0.347417	0.299391	0.351774	426	0.59	0.43	0.342756	0.2	0.194698	0.55	0.447552	401	0.481528	0.438287	0.448703	0.00504414	0.448157	0.494835	0.39785
402	0.383855	0.343982	0.187307	0.0637141	0.213735	0.140741	0.369405	0.140641	0.491384	388.5	0.414343	0.222059	0.344726	0.330085	0.34997	427	0.6	0.43	0.348309	0.36	0.134826	0.56	0.454545	402	0.480276	0.438287	0.44814	0.0132409	0.448157	0.489669	0.394982
403	0.385503	0.351398	0.18907	0.0543901	0.202932	0.17963	0.368737	0.150982	0.480095	389	0.410971	0.232353	0.339882	0.352497	0.343355	428	0.61	0.44	0.353357	0.29	0.218464	0.56	0.466783	403	0.479649	0.434761	0.445321	0.0107188	0.450461	0.498967	0.394982
404	0.38715	0.346264	0.187748	0.038073	0.209105	0.133333	0.364061	0.153051	0.482472	389.5	0.40852	0.216176	0.337191	0.246041	0.341852	429	0.62	0.44	0.359414	0.32	0.189214	0.57	0.468531	404	0.479023	0.434257	0.448703	0.0145019	0.448733	0.495868	0.396416
405	0.397035	0.350827	0.182018	0.0497281	0.212191	0.166667	0.368737	0.155119	0.482472	390	0.406068	0.195221	0.335307	0.392448	0.338545	430	0.62	0.45	0.366482	0.29	0.167276	0.58	0.484266	405	0.480276	0.435264	0.44363	0.0189155	0.451037	0.494835	0.390681
406	0.385503	0.349116	0.189511	0.0598291	0.210648	0.114815	0.372078	0.138573	0.478907	390.5	0.402084	0.195588	0.333154	0.335932	0.332231	431	0.63	0.45	0.367491	0.17	0.172303	0.59	0.493007	406	0.479649	0.43728	0.448703	0.0315259	0.451613	0.502066	0.397133
407	0.39374	0.351968	0.194799	0.0590521	0.209876	0.187037	0.376086	0.142709	0.480095	391	0.399939	0.201838	0.324812	0.314007	0.329826	432	0.64	0.46	0.382635	0.25	0.177331	0.6	0.503497	407	0.483406	0.43728	0.450395	0.0346784	0.455069	0.5	0.395699
408	0.392092	0.353109	0.19524	0.0714841	0.213735	0.166667	0.375418	0.155119	0.479501	391.5	0.397793	0.194118	0.321582	0.46821	0.325917	433	0.65	0.47	0.381625	0.37	0.235375	0.61	0.515734	408	0.48779	0.440806	0.451522	0.0346784	0.455069	0.498967	0.396416
409	0.392092	0.35425	0.197444	0.0660451	0.213735	0.143827	0.380761	0.149948	0.481283	392	0.394422	0.186765	0.318353	0.379294	0.320806	434	0.65	0.47	0.386169	0.19	0.218921	0.61	0.524475	409	0.489042	0.440806	0.45434	0.0447667	0.459101	0.505165	0.398566
410	0.403624	0.363947	0.208462	0.0722611	0.222994	0.117901	0.385437	0.152017	0.484254	392.5	0.392277	0.179779	0.317007	0.357613	0.320806	435	0.66	0.49	0.39576	0.35	0.217093	0.63	0.538462	410	0.49092	0.445844	0.459977	0.054855	0.46371	0.506198	0.402867
411	0.410214	0.362236	0.216836	0.0714841	0.217593	0.200617	0.38811	0.150982	0.484254	393	0.389825	0.186765	0.310011	0.424117	0.315694	436	0.67	0.5	0.398284	0.31	0.221207	0.63	0.548951	411	0.496556	0.449874	0.461669	0.0643127	0.467742	0.512397	0.402867
412	0.421746	0.369652	0.221243	0.0784771	0.228395	0.194444	0.395458	0.161324	0.486037	393.5	0.38768	0.179779	0.307858	0.388307	0.311786	437	0.68	0.5	0.409894	0.26	0.252742	0.64	0.557692	412	0.500939	0.452393	0.465051	0.0725095	0.46947	0.519628	0.408602
413	0.433278	0.371363	0.220802	0.0963481	0.238426	0.231482	0.402806	0.156153	0.493761	394	0.385535	0.16875	0.30409	0.196833	0.308178	438	0.69	0.5	0.414942	0.23	0.195155	0.65	0.56993	413	0.503444	0.458438	0.471815	0.0781841	0.474078	0.530992	0.415054
414	0.434926	0.37992	0.225209	0.104118	0.238426	0.166667	0.408818	0.176836	0.497326	394.5	0.384002	0.172427	0.293057	0.368331	0.303367	439	0.7	0.5	0.412418	0.37	0.247715	0.66	0.582168	414	0.508453	0.460957	0.475197	0.0863808	0.480415	0.533058	0.418638
415	0.44481	0.387336	0.230057	0.10101	0.250772	0.162963	0.413494	0.182006	0.50208	395	0.381551	0.176103	0.29817	0.25408	0.303367	440	0.7	0.5	0.424028	0.3	0.285192	0.66	0.587413	415	0.514715	0.466499	0.480271	0.0970996	0.486175	0.533058	0.425806
416	0.45799	0.385625	0.239313	0.118881	0.248457	0.191975	0.419506	0.186143	0.503862	395.5	0.380018	0.145221	0.289559	0.290621	0.302465	441	0.71	0.52	0.43261	0.53	0.271938	0.67	0.596154	416	0.522229	0.473552	0.48929	0.11034	0.493088	0.539256	0.431541
417	0.462933	0.398745	0.246364	0.123543	0.260802	0.258642	0.426186	0.188211	0.509804	396	0.378486	0.155515	0.28929	0.406821	0.298557	442	0.72	0.54	0.428067	0.44	0.228062	0.68	0.608392	417	0.527239	0.475567	0.494363	0.116015	0.49712	0.545455	0.432975
418	0.467875	0.399315	0.253416	0.137529	0.263889	0.251852	0.434202	0.199586	0.512775	396.5	0.378486	0.161397	0.280409	0.231669	0.296152	443	0.73	0.54	0.439172	0.52	0.239031	0.69	0.613636	418	0.530996	0.484131	0.501127	0.127364	0.505184	0.557851	0.441577
419	0.47117	0.409013	0.253416	0.141414	0.263889	0.195062	0.440214	0.216132	0.519311	397	0.378486	0.15	0.28014	0.332034	0.293446	444	0.74	0.54	0.449268	0.4	0.243144	0.7	0.627622	419	0.536631	0.489673	0.508455	0.141236	0.511521	0.556818	0.443011
420	0.479407	0.415288	0.267959	0.159285	0.275463	0.225309	0.446226	0.210962	0.525253	397.5	0.376954	0.148162	0.273412	0.303045	0.292243	445	0.74	0.56	0.449773	0.44	0.305302	0.71	0.636364	420	0.545398	0.498237	0.512401	0.151955	0.517281	0.558884	0.448746
421	0.494234	0.422133	0.272367	0.171717	0.289352	0.219753	0.455578	0.233712	0.531194	398	0.374808	0.139338	0.272605	0.231182	0.292243	446	0.75	0.55	0.458354	0.45	0.301645	0.71	0.645105	421	0.549781	0.503275	0.522548	0.162043	0.525346	0.568182	0.45448
422	0.505766	0.426697	0.278977	0.167832	0.289352	0.224074	0.46493	0.228542	0.535354	398.5	0.374808	0.142647	0.268568	0.341535	0.288936	447	0.76	0.57	0.465926	0.42	0.297532	0.72	0.653846	422	0.557921	0.510831	0.527621	0.175284	0.531682	0.582645	0.466667
423	0.510708	0.434113	0.288673	0.188811	0.291667	0.267284	0.472278	0.241985	0.544266	399	0.375421	0.126471	0.262917	0.294519	0.288334	448	0.77	0.57	0.473498	0.42	0.303017	0.73	0.666084	423	0.564809	0.516373	0.534386	0.187894	0.539747	0.583678	0.469534
424	0.523888	0.443811	0.292199	0.193473	0.314815	0.298765	0.480294	0.258532	0.549614	399.5	0.375421	0.138603	0.263724	0.291352	0.288936	449	0.77	0.57	0.473498	0.54	0.314442	0.73	0.667832	424	0.571071	0.52393	0.542841	0.196091	0.546659	0.594008	0.471685
425	0.52883	0.448374	0.301895	0.201243	0.30787	0.295062	0.486974	0.280248	0.554367	400	0.375728	0.132353	0.261033	0.37028	0.288034	450	0.78	0.58	0.481575	0.51	0.324954	0.74	0.674825	425	0.578585	0.53199	0.550169	0.209332	0.555299	0.597107	0.483154
426	0.53542	0.460354	0.305421	0.207459	0.324074	0.295679	0.497662	0.276112	0.560309	400.5	0.375115	0.138603	0.256997	0.431181	0.288334	451	0.79	0.59	0.495709	0.37	0.330896	0.75	0.688811	426	0.585473	0.538035	0.556933	0.222573	0.562212	0.606405	0.490323
427	0.553542	0.465488	0.314235	0.222999	0.333333	0.284568	0.503006	0.291624	0.567439	401	0.374196	0.130882	0.253767	0.451401	0.290138	452	0.8	0.6	0.497728	0.51	0.34872	0.76	0.697552	427	0.595491	0.546096	0.565953	0.238335	0.570276	0.608471	0.497491
428	0.556837	0.472333	0.323491	0.231546	0.340278	0.268518	0.514362	0.30817	0.578134	401.5	0.373889	0.126471	0.254037	0.352497	0.288034	453	0.81	0.61	0.503281	0.52	0.323126	0.77	0.70979	428	0.602379	0.555667	0.573281	0.247163	0.580069	0.617769	0.503943
429	0.568369	0.482601	0.331423	0.251748	0.351852	0.266667	0.523714	0.323682	0.581105	402	0.371744	0.139706	0.24704	0.426309	0.288635	454	0.81	0.62	0.508329	0.6	0.360603	0.78	0.716783	429	0.609267	0.562217	0.581172	0.260404	0.587558	0.627066	0.513262
430	0.573311	0.491729	0.334068	0.271173	0.35108	0.296914	0.530394	0.314374	0.589424	402.5	0.375421	0.130147	0.249193	0.438977	0.288936	455	0.82	0.63	0.519435	0.44	0.349634	0.79	0.723776	430	0.61866	0.570277	0.588501	0.274275	0.593894	0.635331	0.52043
431	0.579901	0.498003	0.342882	0.275058	0.363426	0.332716	0.541082	0.32575	0.597742	403	0.375115	0.126103	0.250269	0.359561	0.290138	456	0.83	0.63	0.525997	0.42	0.389397	0.79	0.734266	431	0.624296	0.578338	0.596392	0.286255	0.600807	0.643595	0.526165
432	0.589786	0.507701	0.355223	0.275835	0.374228	0.323457	0.550434	0.327818	0.60309	403.5	0.376647	0.124632	0.245963	0.482095	0.292544	457	0.83	0.63	0.533569	0.45	0.365174	0.8	0.736014	432	0.633688	0.585894	0.605411	0.298235	0.610023	0.645661	0.534767
433	0.60626	0.515117	0.359189	0.293706	0.389661	0.287037	0.557782	0.353671	0.612002	404	0.376954	0.120588	0.24704	0.406334	0.29074	458	0.85	0.64	0.54215	0.47	0.36426	0.81	0.758741	433	0.63995	0.594459	0.613867	0.312736	0.619816	0.652893	0.539068
434	0.614498	0.521962	0.372852	0.308469	0.391204	0.316049	0.567802	0.361944	0.61735	404.5	0.37818	0.136397	0.245425	0.414373	0.293746	459	0.85	0.65	0.545179	0.47	0.419561	0.82	0.762238	434	0.650595	0.602015	0.621759	0.326608	0.627304	0.664256	0.54552
435	0.616145	0.528237	0.374174	0.319347	0.405093	0.328395	0.575818	0.381593	0.625668	405	0.378792	0.136029	0.245425	0.371742	0.293145	460	0.86	0.65	0.555275	0.54	0.359689	0.83	0.769231	435	0.656857	0.609068	0.629087	0.338588	0.634217	0.667355	0.558423
436	0.622735	0.535653	0.384751	0.342657	0.416667	0.382099	0.584502	0.375388	0.634581	405.5	0.380018	0.131985	0.243003	0.471133	0.297054	461	0.87	0.67	0.565876	0.62	0.444698	0.83	0.769231	436	0.666875	0.616121	0.636415	0.349937	0.642857	0.678719	0.566308
437	0.630972	0.547633	0.389158	0.360528	0.429012	0.34321	0.591182	0.407446	0.6429	406	0.382777	0.136397	0.241927	0.44799	0.29525	462	0.88	0.68	0.58102	0.67	0.45064	0.84	0.79021	437	0.671259	0.625189	0.647689	0.366961	0.650922	0.684917	0.574194
438	0.645799	0.551626	0.399295	0.351981	0.429784	0.395062	0.600534	0.405377	0.645276	406.5	0.382164	0.134559	0.239236	0.421194	0.30006	463	0.88	0.69	0.582534	0.54	0.464808	0.84	0.793706	438	0.679399	0.634257	0.654453	0.377049	0.657258	0.692149	0.582079
439	0.649094	0.560183	0.410313	0.37296	0.446759	0.341975	0.609218	0.428128	0.653595	407	0.385228	0.134191	0.242196	0.435323	0.300962	464	0.89	0.69	0.590106	0.57	0.409963	0.85	0.802448	439	0.688792	0.643325	0.662345	0.392812	0.667627	0.69938	0.58638
440	0.655684	0.568169	0.419127	0.393939	0.455247	0.358642	0.621243	0.42606	0.663696	407.5	0.385228	0.134927	0.241119	0.464799	0.301864	465	0.9	0.71	0.603231	0.58	0.494515	0.86	0.809441	440	0.695053	0.647355	0.670237	0.404792	0.676843	0.709711	0.59785
441	0.658979	0.579578	0.424416	0.391608	0.467593	0.359259	0.627923	0.449845	0.672014	408	0.387987	0.146323	0.245425	0.487454	0.306675	466	0.91	0.71	0.606764	0.68	0.394424	0.87	0.832168	441	0.701941	0.656927	0.677565	0.41425	0.68318	0.716942	0.605735
442	0.670511	0.584141	0.431468	0.405594	0.477623	0.405556	0.639947	0.45605	0.677362	408.5	0.388906	0.15	0.242465	0.436297	0.30457	467	0.92	0.71	0.619384	0.66	0.503656	0.88	0.832168	442	0.71196	0.665995	0.685457	0.429382	0.69182	0.72314	0.612903
443	0.675453	0.592698	0.440282	0.425796	0.485339	0.414815	0.647295	0.470527	0.689245	409	0.390745	0.144853	0.243003	0.337881	0.312387	468	0.92	0.73	0.619384	0.69	0.477148	0.88	0.842657	443	0.719474	0.676574	0.693348	0.445775	0.700461	0.730372	0.620788
444	0.688633	0.599544	0.447774	0.432012	0.499228	0.4	0.652639	0.485005	0.693999	409.5	0.393809	0.149265	0.245694	0.440682	0.310283	469	0.93	0.75	0.638566	0.62	0.495887	0.89	0.84965	444	0.725736	0.681612	0.70124	0.455864	0.706797	0.737603	0.62509
445	0.69687	0.611523	0.456589	0.452214	0.5	0.437037	0.665331	0.486039	0.702912	410	0.396261	0.140809	0.244349	0.429233	0.316897	470	0.93	0.74	0.640081	0.6	0.525594	0.9	0.861888	445	0.733876	0.690176	0.710823	0.466583	0.717166	0.743802	0.640143
446	0.701812	0.615516	0.461877	0.459207	0.510802	0.43642	0.675351	0.498449	0.708259	410.5	0.399326	0.151471	0.247309	0.46285	0.317799	471	0.94	0.75	0.65472	0.62	0.542962	0.91	0.874126	446	0.740764	0.696725	0.717587	0.477932	0.724654	0.756198	0.642294
447	0.705107	0.625214	0.474658	0.470863	0.523148	0.429012	0.682031	0.510858	0.71836	411	0.3981	0.161029	0.244349	0.426309	0.320204	472	0.95	0.76	0.66532	0.73	0.545247	0.91	0.877622	447	0.747026	0.704282	0.724915	0.493064	0.731567	0.759297	0.649462
448	0.71005	0.634912	0.479506	0.480963	0.530864	0.444444	0.691383	0.5212	0.72549	411.5	0.403616	0.159191	0.247309	0.360292	0.325917	473	0.95	0.77	0.672388	0.7	0.552559	0.92	0.891608	448	0.756418	0.712343	0.732244	0.504414	0.739631	0.76343	0.658781
449	0.723229	0.638334	0.48788	0.508158	0.540895	0.464197	0.698731	0.542916	0.730838	412	0.404229	0.158088	0.248385	0.393666	0.328022	474	0.96	0.78	0.688541	0.71	0.573126	0.93	0.903846	449	0.764559	0.719899	0.740135	0.521438	0.748848	0.772727	0.667384
450	0.726524	0.644609	0.498017	0.507382	0.550154	0.47963	0.709419	0.54395	0.739156	412.5	0.407294	0.163235	0.250269	0.369062	0.332532	475	0.97	0.79	0.694094	0.75	0.601005	0.94	0.909091	450	0.772699	0.729471	0.749154	0.530265	0.75576	0.779959	0.677419
451	0.731466	0.652025	0.508153	0.522145	0.565586	0.466667	0.717435	0.565667	0.744504	413	0.40852	0.159191	0.253229	0.416322	0.333434	476	0.97	0.8	0.700656	0.66	0.585466	0.94	0.91958	451	0.779587	0.736524	0.757046	0.544136	0.762673	0.786157	0.684588
452	0.739703	0.666857	0.514324	0.52059	0.569444	0.497531	0.724783	0.561531	0.752822	413.5	0.411891	0.166912	0.252422	0.393666	0.339447	477	0.97	0.81	0.711762	0.73	0.597806	0.95	0.924825	452	0.787101	0.745592	0.765502	0.555485	0.773042	0.795455	0.692473
453	0.744646	0.67028	0.524901	0.550117	0.575617	0.488272	0.735471	0.586349	0.759358	414	0.414649	0.180147	0.25619	0.485749	0.340649	478	0.98	0.81	0.719838	0.63	0.613345	0.95	0.93007	453	0.795867	0.754156	0.77283	0.568726	0.778802	0.804752	0.700358
454	0.75453	0.679407	0.531071	0.550894	0.595679	0.494444	0.744155	0.604964	0.770648	414.5	0.416794	0.16875	0.256997	0.52838	0.345761	479	0.98	0.82	0.72943	0.75	0.602377	0.95	0.938811	454	0.802755	0.760705	0.780721	0.581337	0.78917	0.809917	0.708961
455	0.76112	0.688534	0.538122	0.559441	0.600309	0.552469	0.752171	0.607032	0.77659	415	0.420778	0.186029	0.256459	0.430207	0.349369	480	0.99	0.82	0.74104	0.64	0.625228	0.96	0.949301	455	0.810895	0.769773	0.789177	0.59773	0.793779	0.811983	0.714695
456	0.775947	0.69595	0.549581	0.570319	0.606482	0.514815	0.763527	0.618407	0.786096	415.5	0.422617	0.184191	0.259419	0.500609	0.351774	481	0.99	0.84	0.750126	0.73	0.630256	0.97	0.954545	456	0.819036	0.77733	0.796505	0.60971	0.802995	0.826446	0.723298
457	0.772652	0.706788	0.562362	0.599068	0.619599	0.535185	0.770207	0.641158	0.791444	416	0.425069	0.190809	0.264263	0.356395	0.356585	482	0.99	0.84	0.759212	0.74	0.659049	0.97	0.95979	457	0.825924	0.787406	0.80496	0.617276	0.812212	0.831612	0.739785
458	0.779242	0.714204	0.571617	0.604507	0.634259	0.568519	0.780895	0.641158	0.79798	416.5	0.427214	0.195221	0.264263	0.359805	0.359291	483	1	0.85	0.767794	0.76	0.665905	0.97	0.965035	458	0.835942	0.794458	0.814543	0.634931	0.821429	0.838843	0.742652
459	0.789127	0.723332	0.575143	0.616162	0.645062	0.510494	0.788911	0.653568	0.806893	417	0.430585	0.182721	0.265877	0.508892	0.365905	484	1	0.86	0.775366	0.79	0.666362	0.98	0.97028	459	0.842204	0.801008	0.821871	0.645019	0.830069	0.853306	0.750538
460	0.799011	0.731888	0.588365	0.635587	0.655093	0.599383	0.795591	0.671148	0.814023	417.5	0.433344	0.190074	0.269376	0.405116	0.368611	485	1	0.86	0.787481	0.77	0.679159	0.98	0.975525	460	0.84784	0.808564	0.828072	0.65826	0.83871	0.855372	0.756989
461	0.805601	0.741015	0.599824	0.65035	0.668982	0.573457	0.804275	0.682523	0.819964	418	0.437328	0.20625	0.271798	0.534957	0.372219	486	1	0.88	0.797072	0.79	0.694241	0.98	0.979021	461	0.856606	0.817129	0.834273	0.67087	0.84447	0.868802	0.769176
462	0.810544	0.74672	0.606875	0.649573	0.680556	0.567284	0.814295	0.700103	0.830065	418.5	0.43886	0.212868	0.273681	0.405116	0.376428	487	1	0.89	0.804644	0.88	0.709781	0.99	0.984266	462	0.865373	0.8267	0.844983	0.682219	0.853687	0.869835	0.775627
463	0.817133	0.755277	0.62186	0.65812	0.685957	0.604938	0.823647	0.705274	0.834225	419	0.442844	0.224632	0.275565	0.539586	0.381539	488	1	0.89	0.817264	0.84	0.715722	0.99	0.984266	463	0.873513	0.835264	0.851747	0.69546	0.861175	0.881198	0.785663
464	0.83196	0.766686	0.630674	0.691531	0.693673	0.610494	0.833667	0.712513	0.845514	419.5	0.446215	0.214706	0.279602	0.530816	0.383644	489	1	0.9	0.826855	0.79	0.743601	0.99	0.987762	464	0.877896	0.842317	0.859075	0.709332	0.86924	0.887397	0.794265
465	0.835255	0.776954	0.633319	0.693862	0.702932	0.640741	0.837007	0.72182	0.852644	420	0.44836	0.214706	0.281485	0.508892	0.388455	490	1	0.9	0.834932	0.87	0.75457	0.99	0.991259	465	0.887915	0.848363	0.870913	0.721311	0.878456	0.895661	0.801434
466	0.853377	0.782658	0.647863	0.713287	0.716821	0.614198	0.852371	0.738366	0.862151	420.5	0.452651	0.215441	0.284176	0.443605	0.393265	491	1	0.91	0.845028	0.76	0.765082	1	0.994755	466	0.895429	0.859446	0.877678	0.732661	0.886521	0.902893	0.807885
467	0.850082	0.791786	0.658881	0.721834	0.728395	0.661111	0.860387	0.737332	0.868687	421	0.45449	0.233088	0.285522	0.494519	0.397775	492	0.99	0.92	0.85159	0.79	0.771481	1	0.996503	467	0.904195	0.865995	0.882751	0.745902	0.892857	0.904959	0.819355
468	0.855025	0.803765	0.667254	0.730381	0.743827	0.679012	0.869739	0.760083	0.877599	421.5	0.458474	0.236765	0.28929	0.531791	0.402586	493	0.99	0.93	0.866229	0.86	0.786106	1	0.998252	468	0.912336	0.872544	0.89177	0.758512	0.900922	0.919422	0.831541
469	0.863262	0.807188	0.672543	0.750583	0.748457	0.641975	0.87642	0.771458	0.882947	422	0.461539	0.245956	0.291442	0.427527	0.405893	494	0.99	0.93	0.87683	0.89	0.808044	1	1	469	0.914214	0.881612	0.897971	0.769861	0.906682	0.927686	0.83871
470	0.873147	0.81061	0.685324	0.752137	0.753858	0.677778	0.882432	0.782833	0.887106	422.5	0.464603	0.238971	0.294941	0.457004	0.410102	495	0.99	0.93	0.884907	0.84	0.826782	1	0.996503	470	0.926738	0.902267	0.920519	0.786885	0.914747	0.918388	0.84086
471	0.881384	0.820878	0.699868	0.764569	0.763117	0.669753	0.891115	0.795243	0.896613	423	0.467974	0.241544	0.296017	0.473569	0.414913	496	0.98	0.95	0.893993	0.88	0.833181	1	0.998252	471	0.936756	0.91335	0.928974	0.802648	0.924539	0.928719	0.850896
472	0.896211	0.830006	0.706038	0.785548	0.775463	0.687654	0.8998	0.808687	0.903743	423.5	0.470732	0.257721	0.300323	0.518149	0.419122	497	0.98	0.95	0.906108	0.89	0.849177	1	0.996503	472	0.941766	0.919395	0.93743	0.81652	0.931452	0.938017	0.858781
473	0.899506	0.83514	0.717937	0.794872	0.787809	0.704938	0.905812	0.820062	0.911468	424	0.472878	0.260294	0.302207	0.543727	0.423632	498	0.97	0.96	0.910146	0.86	0.858318	1	0.993007	473	0.948028	0.926448	0.942503	0.828499	0.937788	0.944215	0.870251
474	0.90939	0.845978	0.72587	0.80575	0.791667	0.7	0.913828	0.827301	0.917409	424.5	0.479314	0.269118	0.306512	0.485505	0.428443	499	0.97	0.97	0.918223	0.91	0.870658	1	0.993007	474	0.953037	0.932494	0.949267	0.838588	0.943548	0.950413	0.875269
475	0.914333	0.852253	0.73777	0.816628	0.807099	0.703086	0.921176	0.837642	0.925134	425	0.479926	0.265074	0.30732	0.491596	0.433253	500	0.96	0.97	0.929833	0.9	0.888483	1	0.993007	475	0.95742	0.937028	0.954904	0.847415	0.949885	0.955578	0.883154
476	0.924218	0.86024	0.746584	0.822844	0.814815	0.717284	0.927856	0.849018	0.931075	425.5	0.483604	0.276838	0.312702	0.451157	0.439567	501	0.95	0.97	0.938415	0.95	0.888026	0.99	0.993007	476	0.963056	0.944584	0.959414	0.858134	0.955645	0.959711	0.889606
477	0.932455	0.868796	0.758925	0.83683	0.829475	0.745062	0.933868	0.856256	0.938206	426	0.487282	0.285662	0.314586	0.48916	0.441371	502	0.95	0.97	0.948511	0.95	0.890311	0.99	0.986014	477	0.968065	0.950126	0.964487	0.869483	0.96083	0.963843	0.898208
478	0.93575	0.876212	0.769502	0.847708	0.83642	0.748765	0.941216	0.868666	0.941771	426.5	0.490959	0.290441	0.317815	0.51011	0.447384	503	0.94	0.98	0.96315	0.97	0.909506	0.98	0.986014	478	0.973701	0.956675	0.971251	0.877049	0.966014	0.970041	0.906093
479	0.940692	0.882487	0.779198	0.856255	0.849537	0.754938	0.945892	0.875905	0.947712	427	0.494024	0.296324	0.320506	0.553471	0.453097	504	0.94	0.98	0.972236	0.96	0.925046	0.98	0.987762	479	0.976205	0.960202	0.973506	0.885876	0.971198	0.97624	0.913979
480	0.945634	0.889903	0.789335	0.869464	0.854167	0.77963	0.952572	0.883144	0.953654	427.5	0.497395	0.293382	0.321313	0.575152	0.457306	505	0.93	0.98	0.982332	0.97	0.930987	0.98	0.984266	480	0.979962	0.965239	0.979143	0.897226	0.974654	0.980372	0.921147
481	0.952224	0.89846	0.798149	0.876457	0.864969	0.779012	0.959252	0.894519	0.957219	428	0.501379	0.301838	0.326964	0.513764	0.461215	506	0.92	0.98	0.990914	0.98	0.943784	0.97	0.977273	481	0.984972	0.969773	0.983653	0.906053	0.978111	0.982438	0.928315
482	0.958814	0.905876	0.807845	0.890443	0.878858	0.784568	0.96326	0.903826	0.963755	428.5	0.504444	0.30625	0.330732	0.515956	0.466627	507	0.91	0.98	0.996467	0.97	0.939671	0.96	0.972028	482	0.98685	0.975819	0.986471	0.912989	0.982719	0.985537	0.932616
483	0.967051	0.912151	0.820626	0.892774	0.887346	0.792593	0.967936	0.911065	0.966726	429	0.509041	0.315809	0.333961	0.555664	0.471137	508	0.9	0.98	0.997981	0.99	0.95064	0.96	0.968531	483	0.99186	0.979345	0.989853	0.921816	0.986175	0.988636	0.940502
484	0.970346	0.920137	0.831644	0.902875	0.895062	0.800617	0.973948	0.920372	0.972074	429.5	0.51088	0.318015	0.336652	0.528624	0.474143	509	0.89	0.99	1	0.98	0.953382	0.95	0.961538	484	0.994364	0.981864	0.993236	0.930013	0.989631	0.991735	0.94767
485	0.973641	0.926982	0.839136	0.916084	0.905864	0.816667	0.977288	0.928645	0.976233	430	0.515783	0.328676	0.340151	0.606577	0.483464	510	0.88	0.99	0.995962	1	0.962523	0.95	0.954545	485	0.994364	0.986398	0.994363	0.936948	0.991935	0.994835	0.951971
486	0.975288	0.932687	0.850154	0.917638	0.908951	0.80679	0.980628	0.936918	0.979204	430.5	0.518541	0.331618	0.343649	0.653593	0.484065	511	0.86	1	0.990914	0.99	0.960695	0.94	0.949301	486	0.994991	0.988413	0.99549	0.941993	0.993664	0.995868	0.958423
487	0.981878	0.937821	0.85941	0.928516	0.922068	0.82037	0.984636	0.946226	0.983363	431	0.522525	0.334559	0.347417	0.522777	0.492484	512	0.85	1	0.98839	0.99	0.960238	0.93	0.940559	487	0.996869	0.991939	0.997745	0.950189	0.995968	0.996901	0.962724
488	0.98682	0.945237	0.873072	0.936286	0.925154	0.841358	0.987308	0.951396	0.986334	431.5	0.526203	0.341176	0.349838	0.55201	0.494588	513	0.84	1	0.985866	0.99	0.952011	0.92	0.933566	488	0.998121	0.993451	0.998309	0.958386	0.996544	0.995868	0.967742
489	0.991763	0.951512	0.882327	0.938617	0.931327	0.841358	0.991316	0.956567	0.988711	432	0.528961	0.340809	0.352799	0.518636	0.500601	514	0.83	1	0.983846	0.99	0.971664	0.92	0.93007	489	1	0.99597	1	0.961538	0.998848	0.996901	0.97276
490	0.991763	0.957216	0.89026	0.952603	0.941358	0.859259	0.99332	0.963806	0.990493	432.5	0.532332	0.348529	0.357912	0.517661	0.503608	515	0.82	1	0.986371	0.98	0.968007	0.91	0.923077	490	0.999374	0.996977	0.999436	0.969105	0.998848	1	0.976344
491	0.990115	0.96235	0.901278	0.957265	0.944444	0.87037	0.995992	0.971044	0.99287	433	0.537236	0.353309	0.359257	0.523995	0.509621	516	0.81	0.99	0.991418	0.97	0.973492	0.9	0.916084	491	0.997495	0.998489	1	0.974779	1	0.997934	0.983513
492	0.99341	0.968055	0.909652	0.959596	0.955247	0.872222	0.997328	0.975181	0.995247	433.5	0.540913	0.362132	0.364639	0.542753	0.51353	517	0.8	0.99	0.990914	0.95	0.975777	0.89	0.909091	492	0.997495	0.998992	0.999436	0.979193	0.999424	0.994835	0.984229
493	0.995058	0.973189	0.921551	0.96892	0.96142	0.885802	0.997328	0.977249	0.997623	434	0.543365	0.365441	0.368138	0.539829	0.517739	518	0.79	0.98	0.995962	0.98	0.983547	0.88	0.903846	493	0.994991	1	0.997182	0.983607	0.999424	0.994835	0.987814
494	0.998352	0.977752	0.929484	0.971251	0.966049	0.882099	0.997996	0.985522	0.997623	434.5	0.548881	0.369118	0.371905	0.5581	0.523151	519	0.78	0.97	0.997476	0.96	0.984461	0.87	0.893357	494	0.993738	1	0.996054	0.98802	1	0.990703	0.990681
495	1	0.981746	0.937417	0.975913	0.969907	0.890123	1	0.987591	1	435	0.55072	0.376471	0.37352	0.546163	0.528864	520	0.77	0.97	0.999495	0.99	0.973949	0.86	0.886364	495	0.990607	0.998992	0.993799	0.992434	0.99712	0.989669	0.994265
496	0.996705	0.984598	0.947554	0.986791	0.979938	0.903086	0.998664	0.987591	0.999406	435.5	0.554091	0.382353	0.378633	0.462607	0.533373	521	0.76	0.97	1	1	0.980804	0.85	0.877622	496	0.988729	0.997985	0.992108	0.992434	0.994816	0.990703	0.997133
497	0.995058	0.98802	0.954606	0.986791	0.983796	0.915432	0.998664	0.992761	0.998812	436	0.557769	0.382721	0.381324	0.628015	0.53638	522	0.75	0.96	0.998486	1	0.989488	0.85	0.872378	497	0.984346	0.995466	0.987035	0.996217	0.993088	0.983471	0.998566
498	0.996705	0.991443	0.960776	0.989899	0.986883	0.920988	0.995992	0.994829	0.998217	436.5	0.560834	0.395221	0.383746	0.60268	0.543295	523	0.74	0.96	0.997981	0.98	0.978976	0.84	0.861888	498	0.981215	0.994458	0.984217	0.996847	0.990207	0.977273	0.999283
499	0.995058	0.993725	0.968709	0.996115	0.989969	0.926543	0.994656	0.997932	0.997623	437	0.564205	0.4	0.387244	0.589525	0.547504	524	0.72	0.96	0.996971	1	0.975777	0.83	0.851399	499	0.976205	0.992443	0.980834	0.997478	0.987327	0.974174	0.999283
500	0.995058	0.994295	0.974438	0.991453	0.993827	0.925309	0.992652	1	0.996435	437.5	0.569108	0.401103	0.392357	0.543971	0.551714	525	0.71	0.95	0.993942	0.99	0.98309	0.82	0.839161	500	0.972448	0.988413	0.977452	0.997478	0.983295	0.969008	0.999283
501	0.991763	0.996577	0.977523	0.995338	0.994599	0.947531	0.988644	0.998966	0.993464	438	0.570947	0.413603	0.395048	0.597808	0.557126	526	0.7	0.95	0.989399	1	0.984004	0.81	0.832168	501	0.96556	0.986398	0.971815	1	0.979263	0.963843	1
502	0.988468	0.997718	0.983252	0.997669	0.994599	0.945062	0.984636	0.995864	0.991681	438.5	0.576463	0.412132	0.399354	0.627284	0.562237	527	0.69	0.95	0.986875	0.95	0.989031	0.8	0.823426	502	0.960551	0.981864	0.966178	1	0.974078	0.961777	1
503	0.98682	0.997718	0.98766	1	1	0.951235	0.981296	0.991727	0.988116	439	0.578915	0.410662	0.402853	0.686236	0.568551	528	0.68	0.95	0.983846	0.98	0.986289	0.79	0.811189	503	0.954289	0.97733	0.959414	0.998108	0.968318	0.954545	0.998566
504	0.981878	1	0.991626	0.999223	0.997685	0.961111	0.97662	0.986556	0.98574	439.5	0.582286	0.420221	0.406351	0.666748	0.570956	529	0.67	0.94	0.979808	0.95	0.992687	0.79	0.802448	504	0.948654	0.970781	0.953213	0.998739	0.962558	0.948347	0.996416
505	0.978583	1	0.991626	0.998446	0.996142	0.96358	0.971276	0.98242	0.98158	440	0.587803	0.435662	0.408773	0.493544	0.576669	530	0.66	0.94	0.973751	0.96	0.992687	0.78	0.793706	505	0.941766	0.965239	0.947576	0.996217	0.956797	0.940083	0.994982
506	0.975288	1	0.994271	1	0.998457	0.97037	0.9666	0.978283	0.976827	440.5	0.590867	0.440074	0.414962	0.631912	0.580277	531	0.65	0.94	0.969712	0.97	0.994515	0.77	0.781469	506	0.934252	0.95869	0.940812	0.994325	0.949885	0.933884	0.990681
507	0.970346	0.997148	0.996034	0.996115	0.997685	0.973457	0.960588	0.973113	0.970885	441	0.594851	0.442647	0.417653	0.588063	0.585087	532	0.64	0.94	0.965674	0.94	0.993601	0.76	0.774475	507	0.926111	0.952141	0.934047	0.992434	0.942972	0.927686	0.989247
508	0.967051	0.996577	0.999119	0.993007	0.994599	0.971605	0.95324	0.966908	0.964943	441.5	0.597916	0.44375	0.421152	0.644093	0.591401	533	0.63	0.94	0.960121	0.98	1	0.75	0.765734	508	0.918597	0.945592	0.924465	0.98802	0.935484	0.918388	0.984946
509	0.960461	0.992584	0.998237	0.987568	0.991512	0.983333	0.94656	0.96484	0.959002	442	0.600981	0.451103	0.425727	0.609501	0.594408	534	0.62	0.93	0.956083	0.96	0.991316	0.74	0.755245	509	0.909205	0.94005	0.916573	0.984868	0.926843	0.909091	0.979211
510	0.957166	0.98802	0.999559	0.981352	0.988426	0.977778	0.937876	0.960703	0.951872	442.5	0.604658	0.458456	0.429494	0.62363	0.598918	535	0.61	0.93	0.95053	0.95	0.989488	0.74	0.744755	510	0.900438	0.932998	0.907554	0.980454	0.918203	0.897727	0.974194
511	0.952224	0.982316	0.998678	0.978244	0.984568	0.980864	0.92986	0.962772	0.944742	443	0.610175	0.462868	0.429494	0.621924	0.604931	536	0.6	0.92	0.944473	0.95	0.984918	0.72	0.734266	511	0.891672	0.927456	0.899662	0.973518	0.91129	0.887397	0.967025
512	0.948929	0.976041	1	0.975136	0.98071	0.988272	0.922512	0.961737	0.9388	443.5	0.61232	0.465441	0.435414	0.605603	0.608839	537	0.58	0.92	0.938415	0.94	0.974406	0.71	0.723776	512	0.881653	0.922418	0.890079	0.967213	0.903226	0.878099	0.960573
513	0.942339	0.969766	1	0.966589	0.973765	0.988889	0.913828	0.955533	0.931075	444	0.615691	0.471691	0.438375	0.634105	0.613349	538	0.57	0.91	0.931348	0.94	0.966179	0.71	0.713287	513	0.872887	0.914861	0.88106	0.960908	0.894585	0.867769	0.955556
514	0.934102	0.964062	0.996915	0.961927	0.969136	0.985803	0.90648	0.954499	0.923945	444.5	0.619982	0.472059	0.442949	0.621924	0.619062	539	0.56	0.9	0.9263	0.94	0.962523	0.69	0.702797	514	0.862868	0.906801	0.870349	0.953972	0.885369	0.857438	0.949821
515	0.925865	0.958928	0.994711	0.958042	0.965278	0.994444	0.897128	0.94726	0.915033	445	0.624272	0.476471	0.445371	0.598295	0.62267	540	0.55	0.9	0.917718	0.94	0.95064	0.68	0.692308	515	0.852849	0.898741	0.86133	0.948298	0.87788	0.84814	0.942652
516	0.92257	0.953793	0.993389	0.951049	0.959877	0.992593	0.88978	0.935884	0.90612	445.5	0.629482	0.489706	0.450215	0.687454	0.62748	541	0.54	0.89	0.909137	0.93	0.941042	0.67	0.683566	516	0.843457	0.889672	0.851747	0.943884	0.868088	0.836777	0.934767
517	0.914333	0.950941	0.989863	0.944056	0.952932	1	0.880428	0.925543	0.898396	446	0.631321	0.485294	0.452906	0.643118	0.633193	542	0.53	0.88	0.899546	0.91	0.931444	0.66	0.671329	517	0.834064	0.881108	0.842728	0.93947	0.858871	0.827479	0.927599
518	0.907743	0.944666	0.98766	0.938617	0.947531	0.983951	0.87308	0.916236	0.890077	446.5	0.635305	0.497426	0.459365	0.717418	0.637402	543	0.52	0.87	0.88844	0.9	0.913163	0.65	0.660839	518	0.825924	0.87204	0.834273	0.933796	0.849078	0.819215	0.922581
519	0.899506	0.940673	0.985016	0.930847	0.94213	0.991975	0.863727	0.905895	0.881165	447	0.639902	0.504412	0.463402	0.626797	0.642513	544	0.51	0.86	0.87683	0.88	0.895338	0.64	0.65035	519	0.815905	0.862468	0.824126	0.928752	0.840438	0.81095	0.916129
520	0.889621	0.934969	0.98193	0.925408	0.935957	0.99321	0.854375	0.894519	0.872252	447.5	0.644499	0.512868	0.466362	0.705237	0.646121	545	0.5	0.85	0.863705	0.86	0.876143	0.62	0.638112	520	0.805886	0.852897	0.814543	0.921816	0.830645	0.80062	0.909677
521	0.879736	0.929835	0.978405	0.915307	0.927469	0.992593	0.845691	0.88728	0.862151	448	0.646951	0.517279	0.467169	0.686724	0.652135	546	0.49	0.84	0.849066	0.86	0.857404	0.61	0.627622	521	0.79712	0.844333	0.80496	0.916141	0.820852	0.790289	0.901792
522	0.874794	0.92356	0.973557	0.909091	0.921296	0.99321	0.836339	0.877973	0.853238	448.5	0.651548	0.519485	0.471206	0.708404	0.656344	547	0.48	0.82	0.834932	0.82	0.838208	0.6	0.617133	522	0.787101	0.835264	0.794814	0.909206	0.811636	0.777893	0.893907
523	0.866557	0.917285	0.970031	0.902098	0.915123	0.997531	0.827655	0.865564	0.844326	449	0.655225	0.530147	0.475511	0.616078	0.660553	548	0.46	0.81	0.817264	0.81	0.822669	0.58	0.603147	523	0.778334	0.8267	0.786358	0.903531	0.802419	0.767562	0.886738
524	0.85832	0.910439	0.965624	0.896659	0.908179	0.995062	0.817635	0.859359	0.836007	449.5	0.658596	0.531618	0.480355	0.740804	0.665965	549	0.45	0.8	0.800606	0.81	0.792048	0.57	0.594406	524	0.768942	0.818136	0.777339	0.896595	0.794355	0.758265	0.878136
525	0.848435	0.903594	0.961657	0.888112	0.901235	0.988272	0.808951	0.851086	0.827689	450	0.6635	0.541544	0.484392	0.719854	0.671377	550	0.44	0.78	0.781424	0.77	0.756856	0.55	0.583916	525	0.758923	0.809572	0.767193	0.890921	0.783986	0.75	0.871685
526	0.83855	0.895037	0.956809	0.879565	0.892747	0.988272	0.799599	0.844881	0.81937	450.5	0.667177	0.536765	0.487083	0.727162	0.674985	551	0.43	0.77	0.762746	0.76	0.733547	0.54	0.568182	526	0.748904	0.801008	0.758174	0.883985	0.775346	0.737603	0.863799
527	0.83196	0.887621	0.95108	0.874126	0.887346	0.988889	0.790915	0.835574	0.809863	451	0.671161	0.551471	0.491927	0.670646	0.680096	552	0.42	0.75	0.739525	0.75	0.703382	0.52	0.559441	527	0.738885	0.792947	0.749154	0.876419	0.766129	0.72624	0.855197
528	0.825371	0.879064	0.943588	0.865579	0.878858	0.987037	0.780895	0.830403	0.801545	451.5	0.67392	0.554412	0.497847	0.626797	0.684005	553	0.41	0.73	0.719334	0.71	0.670018	0.5	0.545455	528	0.730119	0.78539	0.739572	0.870113	0.757489	0.716942	0.846595
529	0.815486	0.869937	0.936977	0.856255	0.871142	0.983951	0.772879	0.824198	0.793226	452	0.680356	0.559191	0.500807	0.655542	0.688515	554	0.39	0.71	0.695608	0.7	0.645338	0.49	0.531469	529	0.721352	0.777834	0.729989	0.862547	0.748848	0.706612	0.83871
530	0.805601	0.859669	0.929484	0.848485	0.864969	0.980864	0.763527	0.82213	0.784314	452.5	0.682194	0.563971	0.505382	0.718392	0.693325	555	0.38	0.69	0.674912	0.66	0.618373	0.47	0.522727	530	0.711334	0.770277	0.722097	0.855612	0.739055	0.698347	0.830824
531	0.794069	0.851683	0.921551	0.841492	0.856482	0.979012	0.754175	0.814891	0.775401	453	0.687098	0.562868	0.510495	0.661389	0.698437	556	0.37	0.68	0.650682	0.65	0.58958	0.46	0.508741	531	0.701941	0.76272	0.712514	0.848676	0.729839	0.690083	0.822222
532	0.782537	0.840844	0.912296	0.833722	0.848765	0.977778	0.744155	0.807652	0.767677	453.5	0.689856	0.577573	0.51211	0.682582	0.702947	557	0.36	0.66	0.625946	0.61	0.552559	0.44	0.498252	532	0.692549	0.754156	0.702931	0.840479	0.721198	0.678719	0.81362
533	0.775947	0.828865	0.900837	0.825175	0.839506	0.975309	0.735471	0.801448	0.759953	454	0.694759	0.583088	0.516685	0.732278	0.708358	558	0.35	0.64	0.602726	0.6	0.524223	0.42	0.486014	533	0.683782	0.746096	0.693348	0.832913	0.711406	0.666322	0.804301
534	0.76771	0.817456	0.890701	0.815851	0.83179	0.970988	0.724783	0.795243	0.75104	454.5	0.699356	0.584559	0.523412	0.733496	0.713169	559	0.34	0.62	0.577991	0.56	0.501371	0.41	0.472028	534	0.675016	0.738035	0.684893	0.825347	0.702765	0.655992	0.793548
535	0.757825	0.806617	0.876598	0.808081	0.823302	0.966667	0.715431	0.788004	0.742127	455	0.702728	0.586765	0.525296	0.827771	0.717078	560	0.32	0.6	0.554265	0.55	0.472121	0.39	0.461539	535	0.665623	0.730479	0.675874	0.819042	0.693548	0.645661	0.785663
536	0.744646	0.792926	0.862495	0.79798	0.8125	0.964815	0.704075	0.779731	0.733214	455.5	0.707325	0.594485	0.529064	0.752253	0.72249	561	0.31	0.58	0.529531	0.51	0.449726	0.38	0.451049	536	0.655604	0.721914	0.666291	0.810214	0.683756	0.637397	0.775627
537	0.734761	0.779806	0.847951	0.790987	0.802469	0.954938	0.693387	0.773526	0.724896	456	0.711615	0.594853	0.535522	0.696955	0.727901	562	0.3	0.56	0.507824	0.5	0.421846	0.36	0.435315	537	0.646212	0.712343	0.656144	0.802648	0.672811	0.627066	0.767025
538	0.721582	0.765545	0.830762	0.779332	0.792438	0.948148	0.681363	0.762151	0.714795	456.5	0.717438	0.611029	0.537406	0.754933	0.732111	563	0.29	0.54	0.483089	0.49	0.390311	0.35	0.428322	538	0.636193	0.703275	0.647125	0.793821	0.662442	0.616735	0.755556
539	0.71005	0.751854	0.813574	0.767677	0.781636	0.946296	0.671343	0.754912	0.705288	457	0.719583	0.6125	0.544134	0.701096	0.736921	564	0.28	0.53	0.458859	0.46	0.367002	0.33	0.414336	539	0.6268	0.694206	0.636979	0.786255	0.653226	0.605372	0.744803
540	0.701812	0.736452	0.795945	0.757576	0.770833	0.938272	0.659319	0.744571	0.697564	457.5	0.726019	0.615809	0.547363	0.738855	0.742032	565	0.27	0.5	0.435134	0.43	0.342779	0.32	0.402098	540	0.617408	0.684635	0.627959	0.777428	0.642857	0.594008	0.73405
541	0.69028	0.720479	0.776113	0.748252	0.758488	0.927161	0.647963	0.73423	0.686275	458	0.728777	0.626471	0.550323	0.752984	0.746542	566	0.26	0.49	0.412418	0.44	0.314899	0.3	0.388112	541	0.608015	0.675567	0.61894	0.769861	0.632489	0.583678	0.722581
542	0.680395	0.704507	0.754958	0.734266	0.746914	0.922222	0.634602	0.724922	0.676173	458.5	0.733374	0.626471	0.555436	0.70475	0.751654	567	0.25	0.47	0.390207	0.38	0.293419	0.29	0.377622	542	0.597996	0.665995	0.60823	0.760404	0.621544	0.573347	0.711828
543	0.663921	0.687393	0.733804	0.724165	0.733796	0.916667	0.622579	0.714581	0.666072	459	0.737358	0.635662	0.562164	0.720097	0.756163	568	0.24	0.45	0.369006	0.37	0.271938	0.27	0.367133	543	0.587351	0.655416	0.598647	0.750946	0.610599	0.563017	0.700358
544	0.654036	0.669139	0.712649	0.709402	0.720679	0.905555	0.609218	0.702172	0.655377	459.5	0.742568	0.643382	0.561087	0.770037	0.761575	569	0.23	0.43	0.348814	0.35	0.254113	0.26	0.353147	544	0.577333	0.64534	0.587937	0.741488	0.599078	0.55062	0.688172
545	0.640857	0.651455	0.689731	0.697747	0.707562	0.894444	0.597194	0.690796	0.644682	460	0.745939	0.644118	0.567546	0.775883	0.764883	570	0.22	0.42	0.328117	0.32	0.238117	0.25	0.342657	545	0.567314	0.634761	0.57779	0.730769	0.587558	0.539256	0.675269
546	0.632619	0.633771	0.667254	0.686092	0.693673	0.879012	0.584502	0.679421	0.633393	460.5	0.751456	0.655147	0.574542	0.828258	0.769092	571	0.21	0.4	0.30944	0.32	0.216179	0.24	0.332168	546	0.557921	0.623174	0.56708	0.722572	0.577189	0.528926	0.663799
547	0.621087	0.616087	0.643896	0.672883	0.679012	0.870988	0.569806	0.667011	0.622103	461	0.754827	0.654779	0.578579	0.741047	0.773602	572	0.2	0.38	0.290762	0.31	0.206581	0.22	0.31993	547	0.548528	0.613098	0.55637	0.712484	0.565092	0.517562	0.649462
548	0.609555	0.59555	0.620097	0.65812	0.66358	0.859259	0.557114	0.65667	0.609626	461.5	0.758198	0.673162	0.580463	0.780755	0.779315	573	0.19	0.36	0.273599	0.29	0.185558	0.21	0.311189	548	0.537257	0.601511	0.546223	0.702396	0.554148	0.508265	0.635126
549	0.593081	0.576155	0.594094	0.64258	0.64892	0.84321	0.543086	0.641158	0.597148	462	0.763408	0.666912	0.587729	0.742022	0.785027	574	0.18	0.35	0.256941	0.27	0.170475	0.2	0.300699	549	0.526612	0.589421	0.534949	0.690416	0.541475	0.495868	0.622939
550	0.581549	0.556189	0.569414	0.627817	0.632716	0.830247	0.527722	0.62668	0.585264	462.5	0.768311	0.676103	0.589612	0.712546	0.787432	575	0.18	0.34	0.241797	0.26	0.162249	0.19	0.293706	550	0.514715	0.57733	0.523112	0.679697	0.528802	0.485537	0.607885
551	0.570017	0.536794	0.544733	0.609946	0.616512	0.819136	0.514362	0.618407	0.572192	463	0.773521	0.683088	0.595533	0.834105	0.796152	576	0.17	0.32	0.227158	0.27	0.147623	0.18	0.281469	551	0.50407	0.565239	0.511838	0.667717	0.516129	0.472107	0.592832
552	0.556837	0.516258	0.519612	0.595183	0.598765	0.8	0.499666	0.600827	0.559121	463.5	0.776892	0.688235	0.602799	0.767601	0.799158	577	0.16	0.31	0.212519	0.23	0.136197	0.17	0.272727	552	0.493425	0.553149	0.501127	0.656368	0.504608	0.459711	0.577778
553	0.546952	0.495722	0.495372	0.578866	0.583333	0.783951	0.485638	0.588418	0.546049	464	0.782715	0.691544	0.607374	0.77637	0.803067	578	0.15	0.29	0.198385	0.22	0.130256	0.16	0.260489	553	0.48278	0.541562	0.48929	0.645019	0.492511	0.448347	0.563441
554	0.533773	0.476897	0.471573	0.562549	0.566358	0.775309	0.470274	0.570838	0.533571	464.5	0.783328	0.689338	0.609257	0.757613	0.808479	579	0.14	0.28	0.184755	0.22	0.113346	0.15	0.255245	554	0.471509	0.528967	0.478579	0.633039	0.480991	0.438016	0.549821
555	0.518946	0.456931	0.446893	0.546232	0.548611	0.75679	0.456246	0.558428	0.519311	465	0.79099	0.701471	0.613832	0.769549	0.812989	580	0.14	0.26	0.17365	0.2	0.103748	0.14	0.243007	555	0.460238	0.516373	0.466742	0.62169	0.468318	0.42562	0.53405
556	0.507413	0.438106	0.424857	0.527583	0.532407	0.740741	0.442218	0.541882	0.505645	465.5	0.793442	0.709191	0.617869	0.821924	0.8181	581	0.13	0.25	0.163049	0.17	0.0987203	0.13	0.234266	556	0.448967	0.502771	0.455468	0.609079	0.456221	0.414256	0.518996
557	0.495881	0.418711	0.40238	0.511266	0.515432	0.724691	0.42819	0.528438	0.491979	466	0.799877	0.714338	0.622982	0.792448	0.823512	582	0.12	0.24	0.152953	0.17	0.0914077	0.13	0.229021	557	0.437696	0.491184	0.44363	0.59773	0.442972	0.401859	0.503943
558	0.485997	0.399315	0.380344	0.493395	0.499228	0.710494	0.414162	0.513961	0.478907	466.5	0.803249	0.719853	0.632131	0.832887	0.827721	583	0.12	0.23	0.142857	0.18	0.0808958	0.12	0.22028	558	0.427051	0.478589	0.432356	0.586381	0.431452	0.389463	0.488889
559	0.474465	0.382772	0.360071	0.477079	0.479938	0.698148	0.399466	0.498449	0.465241	467	0.807233	0.730147	0.637783	0.813398	0.831329	584	0.11	0.22	0.134276	0.17	0.0735832	0.11	0.211538	559	0.417658	0.467002	0.422773	0.575032	0.419931	0.379132	0.474552
560	0.462933	0.365088	0.338916	0.460761	0.464506	0.681481	0.386774	0.485005	0.452169	467.5	0.813975	0.727206	0.637783	0.837028	0.83614	585	0.1	0.21	0.124685	0.14	0.0667276	0.1	0.204545	560	0.406387	0.454408	0.411499	0.564313	0.40841	0.369835	0.460215
561	0.449753	0.347405	0.319083	0.445221	0.446759	0.668519	0.372746	0.468459	0.437908	468	0.813975	0.735662	0.643703	0.852375	0.840649	586	0.1	0.2	0.117113	0.14	0.0621572	0.1	0.195804	561	0.395116	0.44131	0.400226	0.552333	0.396889	0.358471	0.445878
562	0.436573	0.330861	0.300132	0.42735	0.430556	0.653086	0.358717	0.453981	0.423648	468.5	0.822249	0.740074	0.647201	0.794641	0.845761	587	0.09	0.19	0.11055	0.15	0.0603291	0.09	0.190559	562	0.385097	0.429219	0.388388	0.540353	0.384793	0.347107	0.432258
563	0.426689	0.313748	0.282063	0.410256	0.414352	0.634568	0.344689	0.439504	0.409982	469	0.825314	0.754779	0.65662	0.794641	0.846663	588	0.09	0.19	0.101969	0.13	0.0516453	0.09	0.183566	563	0.373826	0.416625	0.377678	0.529004	0.373272	0.334711	0.415771
564	0.416804	0.297205	0.263552	0.392385	0.395833	0.622839	0.331997	0.425026	0.39691	469.5	0.831137	0.750735	0.659042	0.831669	0.855382	589	0.08	0.18	0.0949016	0.13	0.0525594	0.08	0.176573	564	0.363807	0.405038	0.366967	0.518285	0.362327	0.323347	0.401434
565	0.406919	0.282373	0.245923	0.376845	0.37963	0.608025	0.318637	0.409514	0.383244	470	0.833895	0.763971	0.66254	0.846772	0.860794	590	0.08	0.17	0.0893488	0.14	0.0402194	0.08	0.171329	565	0.353788	0.39194	0.356257	0.506936	0.350806	0.313016	0.387097
566	0.39374	0.266971	0.230498	0.360528	0.363426	0.590124	0.304609	0.3909	0.370172	470.5	0.838799	0.769853	0.667922	0.826309	0.864402	591	0.07	0.16	0.0848056	0.13	0.0406764	0.07	0.164336	566	0.343143	0.38136	0.346674	0.496217	0.339862	0.302686	0.374194
567	0.382208	0.25328	0.215513	0.344988	0.347994	0.579012	0.292585	0.379524	0.356506	471	0.844622	775	0.673305	0.862119	0.869814	592	0.07	0.15	0.0787481	0.11	0.0370201	0.07	0.159091	567	0.332498	0.369269	0.335964	0.486759	0.328341	0.294422	0.36129
568	0.370675	0.238448	0.201851	0.329448	0.331018	0.565432	0.279893	0.366081	0.344029	471.5	0.846154	0.781618	0.678956	0.871133	0.873121	593	0.06	0.15	0.0752145	0.12	0.0342779	0.06	0.155594	568	0.323106	0.357179	0.325254	0.476671	0.318548	0.284091	0.346953
569	0.360791	0.226469	0.186866	0.313131	0.317901	0.549383	0.268537	0.349535	0.331551	472	0.853815	0.783088	0.6838	0.870402	0.878833	594	0.06	0.14	0.0696618	0.11	0.0342779	0.06	0.152098	569	0.313713	0.345592	0.315107	0.465322	0.307604	0.27376	0.334767
570	0.354201	0.213919	0.174086	0.297591	0.300926	0.537654	0.256513	0.337125	0.318479	472.5	0.855961	0.790809	0.688644	0.878197	0.880938	595	0.06	0.13	0.0646138	0.1	0.0319927	0.05	0.146853	570	0.304947	0.335516	0.305524	0.455864	0.298387	0.26343	0.321864
571	0.342669	0.200228	0.162627	0.284382	0.287809	0.524074	0.244489	0.320579	0.305407	473	0.863622	0.797427	0.691873	0.872351	0.887252	596	0.05	0.13	0.0605755	0.1	0.0274223	0.05	0.13986	571	0.295554	0.325441	0.296505	0.446406	0.28917	0.254132	0.308961
572	0.334432	0.18939	0.152049	0.270396	0.271605	0.511111	0.233801	0.305067	0.294118	473.5	0.865155	0.802206	0.697524	0.859196	0.888755	597	0.05	0.12	0.0575467	0.11	0.0297075	0.05	0.134615	572	0.286788	0.315365	0.286359	0.437579	0.28053	0.245868	0.297491
573	0.321252	0.178551	0.141031	0.25641	0.260802	0.504938	0.222445	0.293692	0.282234	474	0.870058	0.806618	0.702368	0.863337	0.894468	598	0.05	0.12	0.0540131	0.1	0.0223949	0.04	0.131119	573	0.278021	0.304786	0.278467	0.430013	0.270161	0.238636	0.286738
574	0.311367	0.167712	0.132217	0.243201	0.246142	0.49321	0.213093	0.27818	0.270945	474.5	0.874655	0.809559	0.708558	0.884775	0.897474	599	0.04	0.11	0.0509843	0.1	0.0251371	0.04	0.129371	574	0.269255	0.29471	0.269448	0.421185	0.260945	0.228306	0.275986
575	0.301483	0.159156	0.12208	0.2331	0.234568	0.483333	0.203073	0.267839	0.259655	475	0.878639	0.815074	0.711249	0.902314	0.901684	600	0.04	0.11	0.0479556	0.1	0.0191956	0.04	0.125874	575	0.261741	0.285642	0.260428	0.412358	0.25288	0.221074	0.263799
576	0.294893	0.150029	0.113707	0.220668	0.222222	0.472222	0.192385	0.255429	0.248366	475.5	0.883849	0.820956	0.716093	0.901096	0.905292	601	0.04	0.1	0.0454316	0.1	0.0201097	0.04	0.120629	576	0.253601	0.276574	0.2531	0.405422	0.244816	0.211777	0.253047
577	0.285008	0.13976	0.104892	0.207459	0.208333	0.461728	0.182365	0.241985	0.237671	476	0.886607	0.827941	0.720129	0.885505	0.9089	602	0.04	0.1	0.0434124	0.1	0.0169104	0.03	0.118881	577	0.246086	0.267506	0.245209	0.398487	0.237327	0.204545	0.243011
578	0.278419	0.131774	0.0978405	0.19425	0.198302	0.446914	0.173681	0.228542	0.226976	476.5	0.892124	0.834191	0.726319	0.891108	0.912808	603	0.03	0.09	0.0403836	0.09	0.0132541	0.03	0.115385	578	0.239199	0.258438	0.23788	0.390921	0.229839	0.197314	0.233692
579	0.268534	0.123217	0.0912296	0.184149	0.1875	0.438889	0.164329	0.217167	0.217469	477	0.895189	0.832721	0.731163	0.888429	0.916115	604	0.03	0.09	0.0383645	0.08	0.0182815	0.03	0.111888	579	0.231058	0.250882	0.229989	0.383354	0.22235	0.190083	0.224373
580	0.258649	0.116372	0.0850595	0.174048	0.174383	0.432716	0.155645	0.204757	0.207962	477.5	0.901011	0.838971	0.735199	0.908892	0.920325	605	0.03	0.08	0.0378597	0.08	0.0127971	0.03	0.111888	580	0.22417	0.242317	0.222661	0.376419	0.214862	0.182851	0.215054
581	0.248764	0.108386	0.0788894	0.16317	0.165895	0.42716	0.146961	0.194416	0.197861	478	0.903157	0.841544	0.740312	0.897929	0.923031	606	0.03	0.08	0.0358405	0.08	0.0155393	0.03	0.108392	581	0.217282	0.233753	0.215333	0.370113	0.207373	0.176653	0.205018
582	0.243822	0.10154	0.0736007	0.154623	0.155093	0.416049	0.139613	0.184075	0.188354	478.5	0.909592	0.847426	0.745425	0.873812	0.927541	607	0.03	0.08	0.0348309	0.09	0.0146252	0.03	0.104895	582	0.211021	0.2267	0.209132	0.365069	0.201613	0.168388	0.197133
583	0.235585	0.0952653	0.0691935	0.142968	0.145833	0.411111	0.132265	0.174767	0.18063	479	0.911738	0.851838	0.751076	0.876492	0.929345	608	0.02	0.08	0.0318021	0.08	0.0146252	0.02	0.101399	583	0.206637	0.219647	0.204059	0.358764	0.195853	0.16219	0.189247
584	0.228995	0.0889903	0.0643455	0.134421	0.136574	0.404321	0.125584	0.164426	0.171717	479.5	0.916948	0.858456	0.754844	0.900122	0.934456	609	0.02	0.07	0.0292781	0.07	0.0141682	0.02	0.101399	584	0.199123	0.213098	0.197294	0.354351	0.190092	0.157025	0.181362
585	0.21911	0.0832858	0.0594976	0.125874	0.128086	0.396914	0.118236	0.155119	0.163399	480	0.920012	0.862868	0.760226	0.897929	0.937462	610	0.02	0.07	0.027259	0.08	0.0100549	0.02	0.0979021	585	0.193488	0.206045	0.191094	0.349306	0.183756	0.150826	0.17491
586	0.210873	0.0781517	0.0555311	0.118881	0.118827	0.387037	0.111556	0.146846	0.155674	480.5	0.924916	0.866177	0.76507	0.902802	0.94107	611	0.02	0.07	0.0262494	0.09	0.00868373	0.02	0.0944056	586	0.187226	0.2	0.184893	0.343001	0.178571	0.145661	0.168459
587	0.204283	0.0718768	0.0511238	0.111888	0.112654	0.385185	0.104876	0.137539	0.14795	481	0.928593	0.870221	0.770183	0.916443	0.944378	612	0.02	0.07	0.0252398	0.08	0.00868373	0.02	0.0926573	587	0.18159	0.193451	0.180383	0.338588	0.172235	0.140496	0.160574
588	0.197694	0.0684541	0.0480388	0.103341	0.106482	0.379012	0.0988644	0.1303	0.14082	481.5	0.931351	0.876471	0.775027	0.926918	0.946482	613	0.02	0.06	0.0242302	0.08	0.0137112	0.02	0.0909091	588	0.177207	0.187909	0.174183	0.334805	0.167627	0.133265	0.153405
589	0.192751	0.0638905	0.0458352	0.0963481	0.0987654	0.372839	0.0935204	0.122027	0.134284	482	0.936868	0.875735	0.779602	0.915225	0.949789	614	0.01	0.06	0.022211	0.07	0.0109689	0.02	0.0874126	589	0.172824	0.182368	0.1708	0.331021	0.16417	0.129132	0.146953
590	0.187809	0.0587564	0.0414279	0.0901321	0.091821	0.369753	0.0881764	0.111686	0.128342	482.5	0.937787	0.884191	0.783369	0.899147	0.953698	615	0.01	0.06	0.0212014	0.08	0.00914077	0.02	0.0874126	590	0.168441	0.17733	0.165727	0.327238	0.158986	0.125	0.141935
591	0.177924	0.0553337	0.0392243	0.0823621	0.0864198	0.366667	0.0828323	0.104447	0.120618	483	0.94361	0.886029	0.788213	0.903532	0.956103	616	0.01	0.05	0.019687	0.07	0.0141682	0.01	0.0856643	591	0.163431	0.171285	0.16009	0.322825	0.153802	0.120868	0.136918
592	0.171334	0.0513406	0.0361393	0.0769231	0.0810185	0.362346	0.0768203	0.0961737	0.11527	483.5	0.945142	0.888603	0.794134	0.907186	0.957607	617	0.01	0.05	0.0191822	0.07	0.0146252	0.01	0.0839161	592	0.158422	0.165743	0.155581	0.318411	0.149194	0.115702	0.130466
593	0.164745	0.0473474	0.0343764	0.0714841	0.0771605	0.359259	0.0728123	0.0930714	0.109923	484	0.950352	0.895956	0.798708	0.93179	0.960914	618	0.01	0.05	0.0186774	0.08	0.011883	0.01	0.0821678	593	0.154039	0.160705	0.151071	0.314628	0.144009	0.11157	0.124731
594	0.159802	0.0439247	0.031732	0.0660451	0.0702161	0.354321	0.0688043	0.0858325	0.103981	484.5	0.952191	0.898897	0.802745	0.938611	0.964221	619	0.01	0.05	0.0166582	0.07	0.0100549	0.01	0.0786713	594	0.149656	0.156171	0.145998	0.312736	0.139977	0.107438	0.119713
595	0.156507	0.0410725	0.0299691	0.0621601	0.0655864	0.352469	0.0634602	0.0806618	0.0986334	485	0.956788	0.905515	0.807051	0.935932	0.966927	620	0.01	0.05	0.017163	0.07	0.0105119	0.01	0.0769231	595	0.145899	0.151637	0.143179	0.309584	0.137097	0.102273	0.115412
596	0.151565	0.0382202	0.0277655	0.0567211	0.0609568	0.348148	0.0594522	0.0744571	0.0944742	485.5	0.958933	0.905147	0.812164	0.93715	0.968731	621	0.01	0.05	0.0151439	0.08	0.0132541	0.01	0.0751748	596	0.142142	0.147607	0.13867	0.305801	0.133641	0.0981405	0.109677
597	0.146623	0.0353679	0.0260026	0.0528361	0.0578704	0.345679	0.0561122	0.0703206	0.0897207	486	0.963224	0.910662	0.815931	0.901096	0.972339	622	0.01	0.04	0.0161535	0.07	0.0137112	0.01	0.0734266	597	0.137758	0.142569	0.134724	0.302648	0.129608	0.0950413	0.106093
598	0.140033	0.0336566	0.0246805	0.0473971	0.0532407	0.34321	0.0527722	0.0641158	0.0843731	486.5	0.965369	0.912132	0.82239	0.915713	0.973542	623	0.01	0.04	0.0131247	0.08	0.0137112	0.01	0.0716783	598	0.134001	0.138539	0.130214	0.298865	125	0.0929752	0.103226
599	0.133443	0.0308043	0.0229176	0.0458431	0.0486111	0.340741	0.0487642	0.0620476	0.0814023	487	0.968128	0.916912	0.825888	0.934227	0.975947	624	0.01	0.04	0.0131247	0.07	0.0105119	0.01	0.0681818	599	0.129618	0.133501	0.126832	0.295712	0.121544	0.089876	0.0989247
600	0.131796	0.0285225	0.0215954	0.040404	0.0447531	0.337037	0.0454242	0.0537746	0.0760547	487.5	0.971192	0.924265	0.831539	0.951523	0.978653	625	0.01	0.04	0.0111055	0.07	0.0141682	0.01	0.0664336	600	0.126487	0.129471	0.122322	0.29256	0.117512	0.0857438	0.09319
601	0.128501	0.0262407	0.0202732	0.03885	0.0424383	0.333333	0.0427522	0.0517063	0.0724896	488	0.972724	0.928309	0.836114	0.944702	0.981058	626	0.01	0.04	0.0111055	0.07	0.0127971	0.01	0.0629371	601	0.123356	0.125945	0.118377	0.290668	0.114055	0.0816116	0.0896057
602	0.125206	0.0250998	0.0193918	0.033411	0.037037	0.335185	0.0400802	0.0486039	0.0689245	488.5	0.977321	0.927574	0.84042	0.952984	0.982562	627	0.01	0.03	0.0100959	0.08	0.0146252	0.01	0.0611888	602	0.120225	0.121914	0.115558	0.289407	0.111175	0.0785124	0.0860215
603	0.120264	0.022818	0.0176289	0.032634	0.0347222	0.332716	0.0380762	0.0444674	0.0659537	489	0.977628	0.930882	0.844726	0.943727	0.984065	628	0	0.03	0.00959112	0.08	0.0164534	0.01	0.0576923	603	0.115842	0.117884	0.111612	0.286885	0.107719	0.0754132	0.083871
604	0.115321	0.0211067	0.0176289	0.03108	0.0316358	0.330247	0.0347361	0.0372285	0.0623886	489.5	0.981612	0.936029	0.849569	0.959561	0.986771	629	0	0.03	0.00959112	0.08	0.0159963	0.01	0.0559441	604	0.112085	0.11335	0.10823	0.283102	0.104263	0.0733471	0.0802867
605	0.112026	0.0193953	0.0154253	0.026418	0.0300926	0.325309	0.0327321	0.0372285	0.0588235	490	0.982531	0.938235	0.854413	0.930816	0.987974	630	0	0.03	0.00858152	0.08	0.0191956	0.01	0.0524476	605	0.107702	0.108816	0.10372	0.28058	0.0996544	0.0702479	0.0767025
606	0.107084	0.017684	0.0149846	0.024864	0.0270062	0.32284	0.0300601	0.0351603	0.0564468	490.5	0.98529	0.945221	0.859257	0.948112	0.988876	631	0	0.03	0.00807673	0.08	0.0173675	0.01	0.0506993	606	0.103945	0.104786	0.0992108	0.278058	0.0961982	0.0671488	0.0731183
607	0.105437	0.0171135	0.0141031	0.024087	0.0246914	0.324691	0.0273881	0.0320579	0.0534759	491	0.986822	0.945588	0.863832	0.943971	0.991281	632	0	0.03	0.00858152	0.07	0.0155393	0.01	0.0506993	607	0.100814	0.101259	0.0958286	0.275536	0.093894	0.0630165	0.0681004
608	0.102142	0.0159726	0.0136624	0.020979	0.0216049	0.320988	0.0267201	0.0299897	0.0510992	491.5	0.989274	0.948529	0.867599	0.959318	0.993085	633	0	0.03	0.00807673	0.08	0.0155393	0.01	0.0472028	608	0.0976831	0.0967254	0.0930101	0.273644	0.0898618	0.0599174	0.0659498
609	0.100494	0.0142613	0.0123402	0.018648	0.0200617	0.32037	0.0247161	0.0279214	0.0487225	492	0.991112	0.951471	0.87352	0.958831	0.993686	634	0	0.02	0.00706714	0.08	0.0127971	0.01	0.041958	609	0.0939261	0.0937028	0.089628	0.271122	0.0864055	0.0578512	0.0630824
610	0.0955519	0.0131204	0.0114588	0.016317	0.0185185	0.318518	0.0220441	0.0237849	0.0457516	492.5	0.992032	0.953309	0.877018	0.94933	0.995189	635	0	0.02	0.00605755	0.07	0.0155393	0.01	0.0402098	610	0.0895429	0.088665	0.0851184	0.26797	0.0829493	0.0557851	0.0623656
611	0.092257	0.0125499	0.0114588	0.016317	0.0169753	0.319136	0.0207081	0.0206825	0.0439691	493	0.993564	0.960294	0.883208	0.972716	0.996091	636	0	0.02	0.00454316	0.07	0.0178245	0	0.0384615	611	0.0851597	0.0856423	0.0811725	0.266078	0.0794931	0.052686	0.0573477
612	0.0906096	0.0119795	0.0096959	0.013986	0.0154321	0.32037	0.0187041	0.0217167	0.0415924	493.5	0.995097	0.961397	0.886706	0.962972	0.996993	637	0	0.02	0.00656234	0.09	0.0159963	0	0.0367133	612	0.0814026	0.0816121	0.0777903	0.263556	0.0754608	0.0495868	0.0544803
613	0.0889621	0.0108386	0.0101366	0.012432	0.0138889	0.318518	0.0187041	0.0196484	0.0392157	494	0.996629	0.964706	0.891281	0.975639	0.997895	638	0	0.02	0.00555275	0.08	0.0178245	0.01	0.034965	613	0.0795241	0.0775819	0.0738444	0.261034	0.0725806	0.0464876	0.0516129
614	0.0873147	0.0102681	0.0096959	0.013209	0.0115741	0.314198	0.0167001	0.0186143	0.0374331	494.5	0.996016	0.966912	0.896663	0.952253	0.998497	639	0	0.02	0.00454316	0.08	0.0187386	0	0.0314685	614	0.0757671	0.0745592	0.0710259	0.260404	0.0697005	0.0444215	0.0480287
615	0.0856672	0.00969766	0.00837373	0.010101	0.0131173	0.314815	0.0160321	0.016546	0.0356506	495	0.998468	0.969853	0.9007	0.945676	1	640	0	0.01	0.00353357	0.07	0.0173675	0	0.027972	615	0.07201	0.0710328	0.0682074	0.257881	0.0662442	0.0423554	0.046595
616	0.0807249	0.00912721	0.00881446	0.00854701	0.00925926	0.31358	0.0146961	0.0155119	0.0344623	495.5	0.997548	0.976103	0.905005	0.937637	0.998797	641	0	0.01	0.00353357	0.08	0.0187386	0	0.0227273	616	0.068253	0.0675063	0.0642616	0.255359	0.0633641	0.0413223	0.0437276
617	0.07743	0.00798631	0.00705157	0.00854701	0.00925926	0.31358	0.0133601	0.0134436	0.0320856	496	1	0.975368	0.908504	0.954689	1	642	0	0.01	0.00252398	0.08	0.0169104	0	0.0227273	617	0.0651221	0.0634761	0.0614431	0.253468	0.0593318	0.0392562	0.0430108
618	0.0741351	0.00684541	0.00749229	0.00854701	0.00771605	0.314198	0.012024	0.0124095	0.0308972	496.5	0.997855	0.977206	0.914155	0.971011	0.999098	643	0	0.01	0.00302877	0.08	0.0196527	0	0.0192308	618	0.0607389	0.0604534	0.0574972	0.250946	0.0558756	0.035124	0.0387097
619	0.0724876	0.00741586	0.00661084	0.00932401	0.00694444	0.312963	0.011356	0.0103413	0.0291147	497	1	0.980147	0.917922	1	1	644	0	0.01	0.00302877	0.07	0.0196527	0	0.0174825	619	0.057608	0.0569269	0.0546787	0.249054	0.0529954	0.0330578	0.0365591
620	0.0708402	0.00570451	0.00617012	0.00699301	0.00694444	0.312963	0.010688	0.00930713	0.0273321	497.5	0.998468	0.981618	0.922497	0.973691	0.998797	645	0	0.01	0.00302877	0.08	0.023766	0	0.0157343	620	0.0544771	0.0534005	0.0512965	0.247793	0.0506912	0.0309917	0.0336918
621	0.0708402	0.00627496	0.0057294	0.00621601	0.00540123	0.314198	0.010688	0.0103413	0.0255496	498	0.999387	0.984927	0.924919	0.967357	0.998497	646	0	0.01	0.00100959	0.08	0.0173675	0	0.0122378	621	0.0519725	0.0513854	0.0490417	0.245902	0.0478111	0.0278926	0.0315412
622	0.0675453	0.00570451	0.00617012	0.00543901	0.00462963	0.312346	0.00935204	0.00930713	0.0243613	498.5	0.998774	0.986029	0.93084	0.962728	0.998797	647	0	0	0.00151439	0.08	0.0187386	0	0.00874126	622	0.0488416	0.0478589	0.0467869	0.24401	0.0449309	0.0278926	0.0301075
623	0.0642504	0.00627496	0.00528867	0.003885	0.00540123	0.312346	0.00868403	0.00620476	0.0231729	499	0.998468	0.988603	0.9338	0.971011	0.997595	648	0	0	0.00100959	0.08	0.0196527	0	0.00524476	623	0.0450845	0.0448363	0.042841	0.24338	0.0414747	0.0258265	0.0293907
624	0.0593081	0.00456361	0.00440723	0.00466201	0.00462963	0.312346	0.00801603	0.00827301	0.0213904	499.5	0.999081	0.988603	0.939182	0.96419	0.997595	649	0	0	0	0.08	0.0210238	0	0.0034965	624	0.0419537	0.0418136	0.0394588	0.241488	0.0391705	0.0247934	0.0272401
625	0.0593081	0.00399315	0.00440723	0.00543901	0.00385803	0.314198	0.00668003	0.00517063	0.020202	500	0.996935	0.990809	0.941873	0.960292	0.996693	650	0	0	0.000504796	0.08	0.0201097	0	0	625	0.039449	0.0392947	0.0372041	0.240227	0.0368664	0.0227273	0.0243728
626	0.0576606	0.0034227	0.00308506	0.003108	0.00385803	0.31358	0.00668003	0.00517063	0.0190137	500.5	0.997242	0.99375	0.946179	0.955177	0.995791									626	0.0369443	0.036272	0.0343856	0.238966	0.0339862	0.0196281	0.0222222
627	0.0576606	0.00399315	0.00308506	0.002331	0.00385803	0.314815	0.00601202	0.00517063	0.0184195	501	0.994484	0.991912	0.949408	0.984166	0.993686									627	0.0350657	0.0347607	0.0332582	0.238966	0.0322581	0.018595	0.0207885
628	0.0543657	0.0034227	0.00264434	0.001554	0.00308642	0.31358	0.00534402	0.00310238	0.0172311	501.5	0.995097	0.994485	0.952906	0.99123	0.993085									628	0.0331872	0.0322418	0.0310034	0.237705	0.0299539	0.017562	0.0200717
629	0.0510708	0.00285225	0.00264434	0.000777001	0.00231482	0.315432	0.00534402	0.00517063	0.016637	502	0.992951	0.995588	0.957481	0.974421	0.99098									629	0.0300564	0.0302267	0.0281849	0.235813	0.0276498	0.0165289	0.0193548
630	0.0477759	0.0022818	0.00176289	0.001554	0.00308642	0.314815	0.00534402	0.00413651	0.0148544	502.5	0.991725	0.997059	0.959634	0.977832	0.990379									630	0.0275517	0.027204	0.0264938	0.234552	0.0259217	0.0154959	0.0172043
631	0.0444811	0.0022818	0.00220361	0.001554	0.00231482	0.31358	0.00400802	0.00413651	0.0142603	503	0.989887	0.994118	0.963132	0.987332	0.987673									631	0.025047	0.0256927	0.0236753	0.233922	0.0236175	0.0134298	0.0164875
632	0.0444811	0.0022818	0.00264434	0.000777001	0.00154321	0.315432	0.00400802	0.00413651	0.0136661	503.5	0.98958	1	0.965016	0.974421	0.987072									632	0.0237946	0.0231738	0.0219842	0.233922	0.0218894	0.0123967	0.0136201
633	0.0428336	0.00171135	0.00220361	0.001554	0.00154321	0.312346	0.00400802	0.00517063	0.0124777	504	0.987435	0.996691	0.969053	0.96687	0.984666									633	0.0219161	0.0221662	0.0208568	0.233922	0.0207373	0.0103306	0.0121864
634	0.0411862	0.00171135	0.00176289	0.000777001	0.00154321	0.315432	0.00334001	0.00310238	0.0118835	504.5	0.985596	0.999632	0.970667	0.971011	0.983163									634	0.0206638	0.0206549	0.0191657	0.233291	0.0190092	0.00929752	0.0107527
635	0.0378913	0.00171135	0.00132217	0.002331	4.28327e-16	0.314815	0.00267201	0.00206825	0.0106952	505	0.984677	0.999632	0.975511	0.956882	0.981058									635	0.018159	0.0186398	0.0174746	0.233291	0.0172811	0.00929752	0.0114695
636	0.0329489	0.0011409	0.00132217	0.000777001	0.000771605	0.316667	0.00334001	0.00206825	0.00950683	505.5	0.981306	0.995588	0.977126	0.974178	0.978052									636	0.0162805	0.0166247	0.0157835	0.23203	0.014977	0.00826446	0.0100358
637	0.0329489	0.0011409	0.00132217	0.001554	0	0.314815	0.00267201	0.00310238	0.00891266	506	0.980999	0.997426	0.979548	0.973447	0.97715									637	0.014402	0.0146096	0.0135288	0.2314	0.0138249	0.00826446	0.009319
638	0.0280066	0.0011409	0.000881446	0.001554	0.000771605	0.314815	0.00267201	0.00206825	0.0077243	506.5	0.976402	0.995588	0.981701	0.971498	0.97294									638	0.0131497	0.0130982	0.0129651	0.2314	0.0120968	0.0072314	0.00788531
639	0.0280066	0.000570451	0.000881446	0.001554	0.000771605	0.31358	0.00200401	0.00310238	0.0077243	507	0.975789	0.998897	0.983046	0.950548	0.971738									639	0.0118973	0.0120907	0.011274	0.23203	0.0115207	0.00516529	0.00645161
640	0.0280066	0.0011409	0.000881446	0.000777001	0.000771605	0.314198	0.00200401	0	0.00594177	507.5	0.972112	0.996324	0.985199	0.975152	0.966927									640	0.0112711	0.0115869	0.0107103	0.232661	0.0103687	0.00309917	0.00645161
641	0.0247117	0.0011409	0.000881446	0.000777001	0.000771605	0.317901	0.001336	0.00103413	0.00594177	508	0.970579	0.995221	0.986276	0.962241	0.965123									641	0.0100188	0.0100756	0.00958286	0.23203	0.00921659	0.00413223	0.00573477
642	0.0214168	0.0011409	0.000881446	0	0.000771605	0.31358	0.001336	0.00310238	0.00534759	508.5	0.966595	0.995588	0.989505	0.965164	0.961816									642	0.00814026	0.00806045	0.00845547	0.23203	0.00748848	0.00413223	0.00501792
643	0.0181219	0.0011409	0.000881446	0.001554	0.00154321	0.31358	0.00200401	0.00103413	0.00475342	509	0.96445	0.990809	0.990312	0.962485	0.957907									643	0.00626174	0.0070529	0.00676437	0.230769	0.00576037	0.00309917	0.00430107
644	0.0131796	0.000570451	0.000881446	0.002331	0.000771605	0.316049	0.001336	0.00206825	0.00356506	509.5	0.960159	0.991912	0.991389	0.956882	0.954299									644	0.00500939	0.00604534	0.00563698	0.2314	0.00518433	0.00206612	0.00430107
645	0.014827	0.000570451	0	0.000777001	0.000771605	0.31358	0.001336	0.00103413	0.00356506	510	0.956788	0.989338	0.992734	0.983922	0.950692									645	0.00500939	0.00503778	0.00450958	0.23203	0.0046083	0.00206612	0.00215054
646	0.0131796	1.58332e-16	0.000440723	0.001554	0.00231482	0.314815	0.001336	0.00206825	0.00297088	510.5	0.954337	0.986765	0.994349	0.9581	0.946482									646	0.00438322	0.00403023	0.00450958	0.233291	0.00345622	0	0.00143369
647	0.00988468	0.000570451	2.4465e-16	0.002331	0.000771605	0.316049	0.000668003	0.00206825	0.00178253	511	0.94882	0.984191	0.994618	0.959805	0.941672									647	0.00313087	0.00302267	0.00394588	0.233291	0.00345622	0	0
648	0.00823723	1.58332e-16	0.000881446	0.002331	0.00154321	0.315432	0.000668003	0.00310238	0.00118835	511.5	0.946675	0.98125	0.996771	0.951279	0.938364									648	0.0025047	0.00251889	0.00281849	0.234552	0.00172811	0.00103306	0.000716846
649	0.00329489	0.000570451	2.4465e-16	0.000777001	0.000771605	0.314815	0.000668003	0.00103413	0	512	0.940239	0.979779	0.997578	0.937881	0.932952									649	0.000626174	0.00151133	0.00169109	0.233291	0.000576037	0.00103306	0.000716846
650	0	0	0.000440723	0.002331	0.00154321	0.314815	0	0.00310238	4.12293e-17	512.5	0.9384	0.977573	0.998116	0.945676	0.929645									650	0	0	0	0.232661	0	0	0
										513	0.932271	0.975368	0.998385	0.948599	0.924835
										513.5	0.929819	0.972059	0.998116	0.949817	0.920926
										514	0.924303	0.968382	0.999731	0.949087	0.916115
										514.5	0.920932	0.968015	0.998655	0.939586	0.912207
										515	0.915722	0.965441	1	0.93179	0.907998
										515.5	0.912044	0.960662	0.997847	0.940073	0.903788
										516	0.907447	0.959191	0.999193	0.933496	0.89988
										516.5	0.902544	0.958824	0.997847	0.943971	0.895671
										517	0.899479	0.954412	0.998655	0.93715	0.892062
										517.5	0.89335	0.951838	0.996771	0.907674	0.887553
										518	0.890591	0.950368	0.997847	0.924239	0.883945
										518.5	0.883849	0.94375	0.995156	0.900609	0.879435
										519	0.881091	0.944118	0.994887	0.932521	0.875225
										519.5	0.874962	0.941176	0.994887	0.914494	0.871317
										520	0.870671	0.937868	0.992196	0.901096	0.867108
										520.5	0.864848	0.933088	0.993811	0.920585	0.861996
										521	0.860251	0.93125	0.99085	0.907674	0.858689
										521.5	0.855348	0.928677	0.991658	0.908648	0.853879
										522	0.849525	0.925368	0.989505	0.90134	0.848767
										522.5	0.844928	0.922794	0.989774	0.893788	0.845159
										523	0.838799	0.918382	0.988159	0.898173	0.840349
										523.5	0.834202	0.913235	0.98789	0.892326	0.835839
										524	0.828072	0.911397	0.985737	0.892083	0.831028
										524.5	0.823475	0.909926	0.984661	0.883069	0.826518
										525	0.81704	0.90625	0.98493	0.88916	0.821407
										525.5	0.812749	0.903676	0.982239	0.885018	0.817198
										526	0.806007	0.899265	0.983584	0.866748	0.812387
										526.5	0.80141	0.896691	0.981701	0.870402	0.807877
										527	0.79528	0.893382	0.981163	0.866504	0.803067
										527.5	0.789764	0.890441	0.980086	0.874543	0.797956
										528	0.783941	0.888603	0.978741	0.85944	0.792544
										528.5	0.777505	0.882721	0.978472	0.862363	0.787733
										529	0.772908	0.880515	0.977395	0.848965	0.783223
										529.5	0.766166	0.875735	0.976588	0.853837	0.77721
										530	0.761263	0.874632	0.97578	0.861389	0.7727
										530.5	0.75452	0.870221	0.975511	0.851401	0.766687
										531	0.749923	0.869118	0.973089	0.846772	0.762478
										531.5	0.742262	0.865441	0.973897	0.836541	0.756163
										532	0.737358	0.861029	0.972551	0.838733	0.751654
										532.5	0.730923	0.85625	0.970936	0.839464	0.745941
										533	0.724793	0.854044	0.970129	0.826066	0.739928
										533.5	0.718357	0.851471	0.969053	0.823873	0.734215
										534	0.711309	0.848529	0.968245	0.815347	0.728803
										534.5	0.706405	0.84375	0.9669	0.821924	0.723391
										535	0.69813	0.839338	0.966093	0.819732	0.716476
										535.5	0.693227	0.835662	0.963671	0.813155	0.711064
										536	0.685259	0.830882	0.962863	0.798051	0.704149
										536.5	0.679743	0.829044	0.960711	0.81145	0.698737
										537	0.672081	0.823897	0.959634	0.803411	0.691221
										537.5	0.666258	0.820956	0.95775	0.794641	0.685809
										538	0.659516	0.814338	0.955597	0.785871	0.678593
										538.5	0.652467	0.808456	0.954252	0.780268	0.671678
										539	0.646031	0.805515	0.95183	0.77905	0.665364
										539.5	0.638676	0.799632	0.949408	0.777588	0.658148
										540	0.632547	0.795221	0.947524	0.770524	0.651533
										540.5	0.624885	0.789338	0.944026	0.773934	0.644618
										541	0.619062	0.784559	0.941066	0.759318	0.637703
										541.5	0.611401	0.777941	0.938375	0.748843	0.630186
										542	0.604965	0.774265	0.935684	0.752741	0.62267
										542.5	0.59761	0.767647	0.931378	0.742022	0.615153
										543	0.59148	0.761029	0.928149	0.736419	0.608238
										543.5	0.583206	0.755515	0.92465	0.733252	0.600421
										544	0.577689	0.748897	0.920075	0.736906	0.592904
										544.5	0.569721	0.740809	0.917115	0.733739	0.585688
										545	0.563592	0.735294	0.911195	0.715956	0.578172
										545.5	0.556237	0.729044	0.907965	0.702071	0.570054
										546	0.549494	0.722059	0.902314	0.70475	0.562237
										546.5	0.542752	0.713971	0.898009	0.7162	0.55442
										547	0.534784	0.70625	0.892088	0.697929	0.546602
										547.5	0.529574	0.698162	0.885899	0.69525	0.538184
										548	0.520073	0.691176	0.880248	0.675274	0.530367
										548.5	0.516396	0.684926	0.873789	0.685262	0.521648
										549	0.505976	0.676838	0.868676	0.671864	0.513229
										549.5	0.500766	0.667647	0.860334	0.664068	0.505713
										550	0.492492	0.656985	0.854952	0.663581	0.496993
										550.5	0.485749	0.648162	0.84634	0.649939	0.489477
										551	0.479007	0.639706	0.840151	0.648234	0.479555
										551.5	0.470732	0.633456	0.83127	0.640439	0.472039
										552	0.465829	0.623897	0.824812	0.633617	0.46362
										552.5	0.456022	0.613971	0.816469	0.631181	0.455502
										553	0.452344	0.603676	0.807858	0.616565	0.447986
										553.5	0.441925	0.593382	0.800054	0.614373	0.438064
										554	0.438247	0.586765	0.790904	0.604629	0.431449
										554.5	0.429666	0.578309	0.782293	0.604385	0.421828
										555	0.422617	0.568382	0.772336	0.590256	0.414612
										555.5	0.416488	0.559559	0.765339	0.589525	0.406494
										556	0.409133	0.549265	0.754844	0.574665	0.398376
										556.5	0.403616	0.539706	0.745694	0.563459	0.39086
										557	0.395035	0.529779	0.736276	0.566626	0.382141
										557.5	0.390132	0.522059	0.72605	0.553228	0.375827
										558	0.382164	0.512132	0.716631	0.557125	0.366506
										558.5	0.376647	0.504044	0.706943	0.547868	0.359892
										559	0.369598	0.493382	0.696986	0.535201	0.352375
										559.5	0.363469	0.484191	0.687029	0.528867	0.344859
										560	0.357953	0.473897	0.676534	0.525457	0.337643
										560.5	0.350598	0.467279	0.666039	0.527162	0.329525
										561	0.344468	0.457353	0.656082	0.508404	0.32261
										561.5	0.338339	0.448529	0.645318	0.502071	0.315394
										562	0.331903	0.437868	0.635361	0.505725	0.308479
										562.5	0.32608	0.427941	0.624327	0.49598	0.300661
										563	0.319338	0.41875	0.614101	0.478197	0.293746
										563.5	0.313515	0.410662	0.60226	0.477954	0.28623
										564	0.307692	0.402573	0.592573	0.471376	0.279615
										564.5	0.300644	0.391912	0.581539	0.466748	0.2727
										565	0.296353	0.382721	0.571044	0.461145	0.266085
										565.5	0.288691	0.373529	0.56028	0.460414	0.260072
										566	0.285014	0.367647	0.548708	0.447259	0.253157
										566.5	0.277352	0.355882	0.539828	0.441657	0.246242
										567	0.273368	0.352941	0.527449	0.438246	0.240529
										567.5	0.266932	0.341176	0.518568	0.426309	0.233915
										568	0.261416	0.331985	0.506459	0.425579	0.228803
										568.5	0.256819	0.323529	0.497578	0.415834	0.222189
										569	0.250383	0.315809	0.486814	0.41486	0.216476
										569.5	0.246705	0.309559	0.476857	0.41145	0.210764
										570	0.23935	0.300735	0.466362	0.407065	0.20475
										570.5	0.236286	0.294118	0.456136	0.398782	0.199639
										571	0.230156	0.283456	0.447793	0.394884	0.194528
										571.5	0.225866	0.277941	0.437029	0.386845	0.188815
										572	0.220656	0.269118	0.428956	0.377832	0.184005
										572.5	0.216672	0.264706	0.417653	0.377588	0.178894
										573	0.211768	0.256985	0.410118	0.374178	0.174083
										573.5	0.206865	0.25	0.399892	0.371985	0.168671
										574	0.203187	0.243015	0.391819	0.363216	0.164763
										574.5	0.197671	0.234927	0.3824	0.348356	0.159651
										575	0.193993	0.230515	0.373789	0.348843	0.155141
										575.5	0.188783	0.221691	0.365447	0.351279	0.15003
										576	0.185412	0.219485	0.355759	0.344214	0.146121
										576.5	0.180202	0.210294	0.348224	0.339342	0.141612
										577	0.176525	0.204044	0.338805	0.338855	0.137402
										577.5	0.171315	0.197427	0.332347	0.334957	0.133193
										578	0.168556	0.190074	0.322928	0.328136	0.129585
										578.5	0.163347	0.186765	0.316469	0.325213	0.125075
										579	0.159669	0.181985	0.30732	0.318879	0.121467
										579.5	0.155685	0.176838	0.300861	0.316443	0.117559
										580	0.152007	0.169853	0.293326	0.315713	0.114251
										580.5	0.148943	0.164706	0.28606	0.303289	0.110643
										581	0.143426	0.159191	0.279871	0.303776	0.106735
										581.5	0.1422	0.154044	0.272067	0.297929	0.104029
										582	0.136378	0.151471	0.266954	0.295737	0.10012
										582.5	0.135458	0.145956	0.258342	0.293301	0.0974143
										583	0.130248	0.140073	0.254306	0.284775	0.094107
										583.5	0.127797	0.135662	0.246502	0.287942	0.0917017
										584	0.124119	0.131618	0.241119	0.278441	0.0877931
										584.5	0.121054	0.128309	0.23493	0.283557	0.0850872
										585	0.118296	0.123529	0.22901	0.278928	0.0826819
										585.5	0.114312	0.120956	0.224166	0.273325	0.079074
										586	0.113086	0.114706	0.218515	0.265286	0.07727
										586.5	0.108183	0.111397	0.213671	0.272351	0.0748647
										587	0.10757	0.106985	0.207481	0.261389	0.0721587
										587.5	0.102973	0.102573	0.203714	0.262363	0.0697535
										588	0.101747	0.101838	0.197524	0.256273	0.0676488
										588.5	0.0977628	0.0966912	0.193757	0.255055	0.0649429
										589	0.095924	0.0944853	0.188106	0.251888	0.0628382
										589.5	0.0931658	0.0882353	0.184338	0.253106	0.0610343
										590	0.0901011	0.0863971	0.179494	0.246772	0.0589296
										590.5	0.0882623	0.0830882	0.175188	0.243118	0.0562237
										591	0.0855041	0.0805147	0.170075	0.241656	0.0544197
										591.5	0.0833589	0.0794118	0.166846	0.235079	0.0520144
										592	0.0806007	0.0731618	0.16254	0.237272	0.0505111
										592.5	0.0793748	0.0716912	0.158504	0.230207	0.0487072
										593	0.0766166	0.0665441	0.155005	0.231182	0.0469032
										593.5	0.0750843	0.0669118	0.1507	0.233861	0.0463019
										594	0.0717132	0.0625	0.148547	0.226797	0.0432953
										594.5	0.0714067	0.0636029	0.143434	0.22704	0.0420926
										595	0.0686485	0.0588235	0.141281	0.221194	0.0402886
										595.5	0.0671161	0.0566176	0.137244	0.221681	0.0393867
										596	0.0649709	0.0533088	0.134822	0.219245	0.0375827
										596.5	0.0628256	0.05	0.131593	0.219732	0.0357787
										597	0.0619062	0.05	0.128633	0.211693	0.0348767
										597.5	0.0594545	0.0481618	0.126211	0.218514	0.0336741
										598	0.0588416	0.0466912	0.122174	0.21145	0.0318701
										598.5	0.0560834	0.0433824	0.12056	0.212911	0.0300661
										599	0.0557769	0.0415441	0.117061	0.211206	0.0300661
										599.5	0.0530187	0.0378677	0.115716	0.208526	0.0282622
										600	0.0527122	0.0386029	0.11141	0.208283	0.0276609
										600.5	0.0502605	0.0371324	0.110603	0.209988	0.0258569
										601	0.0493411	0.0363971	0.107373	0.202923	0.0258569
										601.5	0.0481152	0.0338235	0.10549	0.199513	0.0240529
										602	0.0462764	0.0327206	0.102799	0.206334	0.0234516
										602.5	0.045357	0.0294118	0.105996	0.19659	0.0228503
										603	0.0432118	0.0290441	0.105371	0.199026	0.0207456
										603.5	0.0432118	0.0283088	0.10439	0.199269	0.0210463
										604	0.0401471	0.0268382	0.107001	0.197808	0.0189417
										604.5	0.04076	0.0253676	0.108537	0.194397	0.0198437
										605	0.0386148	0.0238971	0.11088	0.195372	0.017739
										605.5	0.0376954	0.0224265	0.112415	0.195859	0.0180397
										606	0.036163	0.0205882	0.116286	0.195372	0.0165364
										606.5	0.0349372	0.0205882	0.113595	0.193423	0.0159351
										607	0.0346307	0.0202206	0.113508	0.189038	0.0153337
										607.5	0.0327919	0.0198529	0.111537	0.194641	0.0141311
										608	0.032179	0.0172794	0.118193	0.190987	0.0144318
										608.5	0.0309531	0.0165441	0.11775	0.187333	0.0129284
										609	0.0300337	0.0154412	0.119911	0.187333	0.0132291
										609.5	0.0288078	0.0147059	0.119468	0.187333	0.0117258
										610	0.0281949	0.0154412	0.116412	0.186602	0.0120265
										610.5	0.0269691	0.0139706	0.119563	0.183678	0.0111245
										611	0.0263561	0.0139706	0.11714	0.186114	0.0108238
										611.5	0.0251302	0.0106618	0.126045	0.185384	0.0105232
										612	0.0245173	0.0106618	0.123085	0.18514	0.00992183
										612.5	0.0232914	0.0106618	0.123623	0.179293	0.0093205
										613	0.0232914	0.0113971	0.118684	0.180755	0.00871918
										613.5	0.0220656	0.0106618	0.120394	0.180755	0.00841852
										614	0.0214527	0.00919118	0.122736	0.183922	0.00811786
										614.5	0.0208397	0.00845588	0.123639	0.18246	0.00751654
										615	0.0196138	0.00661765	0.12724	0.176614	0.0078172
										615.5	0.0196138	0.00772059	0.123195	0.180512	0.00721588
										616	0.0180815	0.00735294	0.124454	0.184653	0.00661455
										616.5	0.018388	0.00772059	0.120235	0.180512	0.00631389
										617	0.0171621	0.00661765	0.123742	0.176614	0.00571257
										617.5	0.0171621	0.00588235	0.123567	0.175883	0.00571257
										618	0.0159363	0.00441176	0.127525	0.173447	0.00571257
										618.5	0.0159363	0.00441176	0.125641	0.173934	0.00541191
										619	0.0153233	0.00477941	0.124114	0.171255	0.00420926
										619.5	0.0140975	0.00441176	0.124296	0.173934	0.00481058
										620	0.0147104	0.00551471	0.119982	0.172229	0.00481058
										620.5	0.0128716	0.00404412	0.123401	0.172716	0.00360794
										621	0.0140975	0.00367647	0.123045	0.173934	0.00450992
										621.5	0.0119522	0.00330882	0.124034	0.170524	0.00300661
										622	0.0125651	0.00330882	0.122151	0.173447	0.00420926
										622.5	0.0119522	0.00330882	0.122689	0.169306	0.00270595
										623	0.0113393	0.00404412	0.118557	0.172716	0.00330728
										623.5	0.0116457	0.00257353	0.122246	0.170767	0.00300661
										624	0.00980693	0.00220588	0.122428	0.168819	0.00300661
										624.5	0.0113393	0.00220588	0.12162	0.168088	0.00330728
										625	0.00950046	0.00147059	0.122792	0.172473	0.00180397
										625.5	0.0104199	0.00367647	0.116048	0.170524	0.00300661
										626	0.00858106	0.00294118	0.11722	0.169549	0.00120265
										626.5	0.00980693	0.00294118	0.116681	0.171498	0.00240529
										627	0.00919399	0.00183823	0.120188	0.163216	0.00150331
										627.5	0.00796813	0.000735294	0.121003	0.169306	0.00270595
										628	0.00858106	0	0.12352	0.166626	0.00180397
										628.5	0.00766166	0.00220588	0.1157	0.165652	0.00180397
										629	0.00858106	0.00147059	0.118486	0.165164	0.00180397
										629.5	0.00674226	0.00257353	0.113903	0.16687	0.00120265
										630	0.00766166	0.00330882	0.112194	0.165652	0.00180397
										630.5	0.00704873	0	0.120022	0.167844	0.000901984
										631	0.00674226	0.00147059	0.114988	0.163459	0.00180397
										631.5	0.0073552	0	0.119214	0.164434	0.000901984
										632	0.00582286	0.00220588	0.111663	0.162485	0.00150331
										632.5	0.0073552	0.00183823	0.113191	0.165895	0.00120265
										633	0.0055164	0.00147059	0.112835	0.165652	0.000901984
										633.5	0.0064358	0.00147059	0.113104	0.163216	0.000601323
										634	0.0055164	0.000367647	0.114996	0.163703	0.00120265
										634.5	0.0055164	0.000735294	0.114006	0.162241	0.00120265
										635	0.00582286	0.00110294	0.11194	0.163703	0.000901984
										635.5	0.004597	0.00294118	0.106994	0.162728	0.000300661
										636	0.00612933	0.00220588	0.108165	0.170037	0.000601323
										636.5	0.004597	0.00147059	0.110144	0.160292	0.00120265
										637	0.00490346	0.00110294	0.110864	0.159318	0.000601323
										637.5	0.00429053	0.000735294	0.110777	0.160049	0.000901984
										638	0.00429053	0.00147059	0.108798	0.162728	0.000601323
										638.5	0.004597	0.00147059	0.107991	0.161754	0.000901984
										639	0.0036776	0.00257353	0.105023	0.1581	0.000601323
										639.5	0.004597	0.00257353	0.103946	0.163459	0.000601323
										640	0.0036776	0.00110294	0.108442	0.161267	0.000901984
										640.5	0.004597	0.00147059	0.105838	0.161998	0.000601323
										641	0.00337113	0.000367647	0.109613	0.160536	0.000901984
										641.5	0.0036776	0.00294118	0.101611	0.160779	2.08626e-17
										642	0.00398406	0.00220588	0.103321	0.159318	0.000901984
										642.5	0.00306466	0.00404412	0.097567	0.160779	0.000300661
										643	0.00398406	0.00183823	0.103772	0.157613	0.000901984
										643.5	0.00245173	0.00257353	0.101255	0.16151	0.000601323
										644	0.00398406	0.00257353	0.100717	0.162485	0.000901984
										644.5	0.00306466	0.00257353	0.100448	0.159561	0.000601323
										645	0.00306466	0.00404412	0.0959523	0.159561	0.000601323
										645.5	0.0036776	0.00330882	0.0982001	0.162972	0.000300661
										646	0.00214526	0.00551471	0.0909184	0.1581	0.000901984
										646.5	0.0036776	0.00257353	0.0996407	0.156882	0.000601323
										647	0.00245173	0.00220588	0.0992845	0.1581	0.000300661
										647.5	0.0036776	0.00183823	0.100543	0.154446	0.000901984
										648	0.00245173	0.00330882	0.0955091	0.159318	0.000901984
										648.5	0.00306466	0.00477941	0.0918208	0.162241	0.000601323
										649	0.00306466	0.00441176	0.0930792	0.154689	0
										649.5	0.00245173	0.00477941	0.0907443	0.159561	0.00120265
										650	0.00337113	0.00404412	0.0937995	0.153471	0.000601323
										650.5	0.00214526	0.00330882	0.0944327	0.157126	0.000901984
										651	0.0036776	0.00294118	0.095422	0.152741	0.000601323
										651.5	0.00214526	0.00477941	0.0893988	0.155664	0.000902527
										652	0.00306466	0.00477941	0.0902061	0.152497	0.000601685
										652.5	0.0027582	0.00477941	0.0893988	0.152253	0.000601685
										653	0.00306466	0.00441176	0.090119	0.156151	0.00150421
										653.5	0.0027582	0.00404412	0.0913775	0.154202	0.000601685
										654	0.0027582	0.00367647	0.0912904	0.155907	0.00150421
										654.5	0.00337113	0.00514706	0.0876021	0.154689	2.08751e-17
										655	0.00245173	0.00661765	0.0828373	0.155664	0.00120337
										655.5	0.00337113	0.00588235	0.0856234	0.156151	0.000300842
										656	0.00306466	0.00588235	0.0845469	0.157613	0.000300842
										656.5	0.00306466	0.00514706	0.0867948	0.154689	0.000601685
										657	0.00245173	0.00514706	0.0862566	0.156882	0.000601685
										657.5	0.00306466	0.00514706	0.0854493	0.154446	0.00120337
										658	0.0027582	0.00661765	0.0817609	0.155907	0.000902527
										658.5	0.0027582	0.00661765	0.0812227	0.15201	0.000902527
										659	0.0027582	0.00698529	0.0805024	0.152253	0.000601685
										659.5	0.00337113	0.00625	0.081943	0.153471	0.00150421
										660	0.0027582	0.00625	0.0816739	0.156882	0.000300842
										660.5	0.0027582	0.00514706	0.0843728	0.154446	0.000902527
										661	0.00306466	0.00588235	0.0818559	0.153715	0.000902527
										661.5	0.00306466	0.00845588	0.0743921	0.154202	0.000902527
										662	0.0027582	0.00735294	0.0781675	0.151523	0.000601685
										662.5	0.00245173	0.00808823	0.0751124	0.154446	0.00120373
										663	0.00337113	0.00698529	0.079426	0.151279	0.000601866
										663.5	0.00245173	0.00698529	0.0775423	0.152253	0.00150466
										664	0.00306466	0.00661765	0.0790698	0.151279	0.000902799
										664.5	0.00245173	0.00772059	0.0755635	0.153471	0.000902799
										665	0.0027582	0.00845588	0.0735848	0.151035	0.000902799
										665.5	0.00245173	0.00919118	0.0716061	0.15201	0.000902799
										666	0.00214526	0.00882353	0.0712499	0.15201	0.00150466
										666.5	0.0027582	0.00661765	0.0782625	0.154446	0.000300933
										667	0.0018388	0.00772059	0.0739489	0.151035	0.00210653
										667.5	0.00245173	0.00808823	0.0743051	0.151766	0.000601866
										668	0.00214526	0.00882353	0.0704426	0.152497	0.00150466
										668.5	0.00214526	0.00919118	0.0699914	0.150061	0.000301023
										669	0.00214526	0.00882353	0.0701735	0.15201	0.00120409
										669.5	0.00245173	0.00845588	0.0717011	0.148843	0.00120409
										670	0.0018388	0.00808823	0.0732286	0.153959	0.00120409
										670.5	0.0018388	0.00808823	0.0721522	0.151035	0.00180614
										671	0.00214526	0.00845588	0.071432	0.150548	2.08877e-17
										671.5	0.0018388	0.0106618	0.0646885	0.150548	0.00180614
										672	0.00214526	0.0102941	0.066216	0.150061	0.000602047
										672.5	0.0018388	0.0110294	0.0639682	0.151766	0.00120409
										673	0.00122587	0.00919118	0.0691841	0.15201	0.00090307
										673.5	0.00245173	0.00882353	0.068828	0.150792	0.00150512
										674	0.000919399	0.00955882	0.0671183	0.151035	0.00090307
										674.5	0.00122587	0.00919118	0.0678386	0.150548	0.00090307
										675	0.00153233	0.0110294	0.0628918	0.150305	0.00180614
										675.5	0.00122587	0.0106618	0.0630738	0.148356	0.00120409
										676	0.00153233	0.0106618	0.0633429	0.150548	0.00180614
										676.5	0.000612933	0.00955882	0.0665801	0.149817	0.00090307
										677	0.00153233	0.0102941	0.0640632	0.148112	0.00180614
										677.5	0.000919399	0.0102941	0.0640632	0.152741	0.00120409
										678	0.0018388	0.0113971	0.0605569	0.152253	0.00090307
										678.5	0.00122587	0.0121324	0.0588473	0.15201	0.00120409
										679	0.000612933	0.0113971	0.0600187	0.152253	0.00180668
										679.5	0.00153233	0.0106618	0.0628047	0.149817	0.00150557
										680	0.000612933	0.0102941	0.0627177	0.152741	0.00180777
										680.5	0.00122587	0.0102941	0.0637941	0.147138	0.000903887
										681	0	0.0110294	0.0602007	0.150792	0.00150648
										681.5	0.00153233	0.0113971	0.0592114	0.147381	0.00150648
										682	0.000612933	0.0132353	0.0542646	0.150548	0.000602591
										682.5	0.000919399	0.0110294	0.0602007	0.150305	0.00180777
										683	0.000919399	0.0113971	0.0597496	0.148356	0.00120518
										683.5	0.000612933	0.00992647	0.0623615	0.146407	0.00241036
										684	0.000919399	0.0113971	0.0594805	0.147869	0.000903887
										684.5	0.000306466	0.0117647	0.0574147	0.150548	0.00180777
										685	0.00122587	0.0125	0.0559742	0.148112	0.000903887
										685.5	0.000612933	0.0132353	0.0526499	0.147625	0.00180777
										686	0.000919399	0.0113971	0.058404	0.148112	0.00150648
										686.5	0.000612933	0.0121324	0.0561562	0.147381	0.00120518
										687	0.000919399	0.0102941	0.0605648	0.147138	0.00210907
										687.5	0.000919399	0.0125	0.0548977	0.145189	0.000903887
										688	0.000612933	0.0117647	0.0563382	0.145676	0.000903887
										688.5	0.000919399	0.0121324	0.0558871	0.147138	0.00120518
										689	0.00122587	0.0128676	0.052832	0.150305	0.00150648
										689.5	0.000612933	0.0121324	0.0553489	0.147869	0.00180777
										690	0.00122587	0.0121324	0.0548107	0.148599	0.00210907
										690.5	0.000612933	0.0113971	0.0573276	0.148112	0.00180777
										691	0.00122587	0.0128676	0.0522937	0.145432	0.00180777
										691.5	0.00153233	0.0113971	0.0570585	0.144458	0.00180777
										692	0.000612933	0.0150735	0.0463576	0.146894	0.00150648
										692.5	0.00122587	0.0121324	0.0542725	0.144945	0.00180777
										693	0.000919399	0.0117647	0.0555309	0.148112	0.00120518
										693.5	0.0018388	0.0121324	0.0548107	0.14592	0.00271166
										694	0.000306466	0.0110294	0.0567023	0.142265	0.00120518
										694.5	0.00153233	0.0132353	0.050228	0.144702	0.00150648
										695	0.00153233	0.0128676	0.0522937	0.144702	0.00120518
										695.5	0.00122587	0.0136029	0.0489695	0.147869	0.00210907
										696	0.00122587	0.0121324	0.0537342	0.146407	0.00150648
										696.5	0.000919399	0.0117647	0.0536472	0.148112	0.00120518
										697	0.00153233	0.0106618	0.0574226	0.14592	0.00210907
										697.5	0.000612933	0.0110294	0.0556259	0.148356	0.00150648
										698	0.00122587	0.0125	0.0522067	0.145189	0.00180777
										698.5	0.00122587	0.0121324	0.0521196	0.143971	0.00120518
										699	0.00153233	0.0132353	0.0499588	0.142996	0.00241036
										699.5	0.000306466	0.0113971	0.0543674	0.145676	0.00150648
										700	0.00122587	0.0113971	0.0538292	0.144702	0.00210907

## Sheet: Figure 4b
Number of aggregates per worm
OP50	VS39	BapB	EspN	Bap_LL	Bap_FM	Bap_CI	Bap_EFg	Bap_LA	Bap_LJ	Bap_EFm	Bap_ECl	Bap_CF	Bap_SH	Bap_ECo	Bap_PA	Bap_CM2
6	13	106	43	41	134	146	71	75	148	33	176	35	39	103	78	51
7	52	81	82	131	162	172	80	74	187	110	219	65	35	144	38	34
32	38	133	69	32	130	88	20	107	197	142	27	115	29	62	110	108
17	41	52	27	145	167	103	20	131	272	22	32	87	23	104	87	5
7	34	61	31	95	204	60	34	131	63	67	117	101	32	157	50	2
20	42	115	26	85	90	67	159	50	123	166	78	38	72	76	35	56
6	26	117	83	106	81	154	22	18	103	106	126	99	68	125	140	78
11	57	65	79	84	150	80	79	47	148	48	231	63	21	116	98	75
25	31	186	24	40	165	66	56	105		11	12	97	22	123	93	98
8	18	160	41	57	143	64	75	104		106	25	82	72	71	37	65
26	35	105	59	113	122	67	110	157		35	172	72	83	22	45	66
19	14	146	108	176	122	101	86	116		116	42	44	68	15	35	42
30	41	73	92	65	133	78	70	66		53	34	101	77	74
9	56	110	40	80	130	85	105	29		41	44	61	15	38
33	27	42	66	65	76	106	18	43		140	61	86	75	48
91	55	120	159	45	80	157	14	45		133	20	165	33	79
8	42	116	55			81	18	24		111	100	48	22	38
59	6	18	134			137	105	103		100	224	128	24	16
5	115	146	53			90	27	66				126	120	48
22	25	106	95			56	22	43				71	34	52
32	65	59	63			104	63	109				95	18	45
31	82	80	70			136	24	35				93	57	128
8	53	60	184			121	31	92				72	47	63
5	48	39	129			110	67	54				64	32	87
32	14	77	79			93	59	56				145	42	92

## Sheet: Figure 4c
BBPM
OP50	VS39	BapB	Esp_N	Bap_LL	Bap_FM	Bap_CI	Bap_EF	Bap_LA	Bap_LJ	Bap_EFm	Bap_ECl	Bap_CFr	Bap_SH	Bap_Eco	Bap_PA1	Bap_CM2
62.94	211.74	91.5	62.88	10.92	133.62	200.1	27.72	109.14	100.56	105.48	111.48	37.62	33.18	106.2	177.84	111.06
52.26	171.18	15	80.58	18.48	124.98	144.6	41.82	97.74	171.18	117.96	152.76	61.08	93.24	63.72	104.76	139.02
128.58	222.48	57.24	70.26	43.14	63.18	60.48	171.9	62.04	135.36	134.46	45.9	94.68	219.84	125.34	172.2	130.14
153.24	123.78	12.3	60.66	73.98	62.46	90.36	46.68	71.16	207.84	85.32	64.98	2.34	211.86	21.84	102.12	143.22
162.72	146.64	36.72	31.14	98.64	138.66	180.84	96.42	32.22	172.92	35.28	177.12	133.98	183.54	90.3	176.28	123
147.06	161.76	66.06	83.1	30.84	105.54	86.16	125.28	78.36	214.2	119.28	91.56	211.14	128.28	78.66	203.16	118.2
153.36	131.34	53.22	100.68	80.7	37.8	181.8	117.12	108.84	53.28	76.26	164.1	177.78	198.36	91.38	141.78	61.5
107.94	171.3	93.84	89.1	12.6	30	165.36	12	68.1	52.26	141.9	100	108.24	151.74	90.42	113.46	177.36
167.94	110.4	21.96	130.08	151.08	136.74	150	162.66	86.04	188.46	37.14	88.8	148.38	175.86	60	132.48	45
100.32	169.74	77.16	60.72	68.04	108.24	70	49.8	85.2	103.8	55.62	148.44	137.94	56.76	29.46	41.46	151.26
204.36	147.84	56.58	85.86	80.46	111.18	135	162.84	101.7	99.18	110.22	83.4	175.08	198.6	60.24	170.16	70.08
144.9	150.36	61.02	106.14	26.94	53.34	136	168.36	67.98	164.7	81.18	33.6	24.3	30	29.58	166.08	172.2
	137.76	40.26	60.42	34.98	97.8	180	173.1	52.02	92.94	19.38	33.36	246.66	136.32	21.72	147.9	144.72
	122.34	55.62	97.98	79.44	123.24		134.52	32.58	133.68			18.54	180.96	39.84
	89.04	62.64	97.26	127.92	95.58		177.54	92.4	107.22			192.9	182.28	80.46
	129.6	56.34	154.62	58.68	120.36		143.82	75.36	70.56			157.26	208.56	83.1
	132.9	74.67	167.16	5.16	43		155.58	137.52	99.78			121.32	128.16	39.12
	90.9	48.15	18.42	32.94	50		183.36	54.9	125.64			46.68	103.14	109.98
	71.34	35.76	114.12	18.84			156	94.08				179.64	158.52	56.28
	215.52	17.64	63.3	111.48			187.5	30.6				147.96	114.06	194.34
	109.14	59.16	128.88	60.96			172.38	52.02				239.46	13.26	89.34
	106.56	74.01	65.16	130.8			159.24							118.2
	67.38	91.5	72	127.8			138.9							101.46
	136.44	55.47	32.16	110.04			134.7							145.92
	70.62	73.08	50.46	89.46			171.18							101

## Sheet: Figure 4e
Number of aggregates per worm
OP50	rBapB-PFF	rEspN-PFF	BapB-MON	EspN-MON	rChania
30	120	43	26	52	20
9	106	82	29	31	41
33	81	69	26	14	60
8	59	27	17	51	32
59	133	31	39	58	39
5	52	26	38	18	26
22	61	83	51	26	23
32	45	79	28	33	12
31	115	24	16	20	25
8	117	5	17	37	23
5	65	41	30	28	117
32	186	20	30	34	25
25	160	59			35
41	105	31			20
11	146	108			44
		92			17
		40			20
		66			50

## Sheet: Figure 5a
	PBS							Bap_PFF							EspN_PFF							a-Syn-PFF
0	0.00320308	0.0115502	0.122241					0.00867142	0.00736614	0.00671715	0.00758265				0.0054961	0.205755	0.155271	0.140209				0.0586854	0.0120922	0.0516432
5	0.00512492	0.012766	0.125071					0.0136265	0.0240173	0.00757206	0.00970579				0.0147527	0.21758	0.169516	0.228042				0.084507	0.0331834	0.111737
10	0.00640615	0.0407295	0.126769					0.0226076	0.0370783	0.00989253	0.0115256				0.0671102	0.217974	0.193732	0.246575				0.248826	0.0919573	0.127699
15	0.00768738	0.0419453	0.1279					0.0229173	0.037883	0.0186859	0.0200182				0.119179	0.380765	0.22792	0.271555				0.269953	0.237908	0.153052
20	0.00896861	0.043769	0.129032					0.0260142	0.0398638	0.0200293	0.0279041				0.278276	0.426094	0.259259	0.310234				0.380282	0.266311	0.159624
25	0.00960923	0.0528875	0.130164					0.0334469	0.0402352	0.0210064	0.0318471				0.306624	0.435948	0.307692	0.35697				0.43662	0.289651	0.21784
30	0.0102498	0.0656535	0.13073					0.0356147	0.0436397	0.0295555	0.0351835				0.337576	0.436342	0.31339	0.361805				0.43662	0.298369	0.221596
35	0.0121717	0.0717325	0.131296					0.0365438	0.0502631	0.0301661	0.0363967				0.347122	0.44186	0.319088	0.394037				0.469484	0.38892	0.244132
40	0.0121717	0.0729483	0.132994					0.0399504	0.0537295	0.0302882	0.0391265				0.350882	0.443437	0.411681	0.396454				0.49061	0.390607	0.335211
45	0.0128123	0.0741641	0.132994					0.0414989	0.0575054	0.0345628	0.0397331				0.351461	0.451715	0.411681	0.419017				0.50939	0.3982	0.337089
50	0.0128123	0.0753799	0.13356					0.0461443	0.0606004	0.0360283	0.0412496				0.35175	0.456051	0.425926	0.468977				0.535211	0.404106	0.511737
55	0.0134529	0.0802432	0.13356					0.0709198	0.0658001	0.0360283	0.0412496				0.3558	0.46354	0.481482	0.489928				0.535211	0.412261	0.519249
60	0.0140935	0.0808511	0.134126					0.0712295	0.0725472	0.0371275	0.0430695				0.356089	0.46551	0.519943	0.501209				0.544601	0.419854	0.530516
65	0.0153748	0.081459	0.134692					0.0724683	0.0768183	0.0379824	0.0430695				0.35956	0.473	0.527065	0.535858				0.556338	0.43279	0.546479
70	0.0153748	0.0838906	0.135823					0.0746361	0.0844321	0.0541036	0.0448893				0.363321	0.475365	0.534188	0.549557				0.579812	0.436445	0.571831
75	0.016656	0.0905775	0.135823					0.0792815	0.100155	0.0669272	0.0464058				0.366503	0.507292	0.574074	0.556809				0.579812	0.436727	0.594366
80	0.0192185	0.0917933	0.136955					0.0802106	0.111173	0.0683928	0.0509554				0.367081	0.50808	0.574074	0.59307				0.612676	0.44207	0.594366
85	0.0198591	0.0972644	0.139219					0.0854754	0.140885	0.0710796	0.0527753				0.367081	0.546315	0.611111	0.593876				0.612676	0.442351	0.596244
90	0.0204997	0.0972644	0.139785					0.0854754	0.14918	0.0765755	0.0539885				0.36766	0.55814	0.612536	0.593876				0.615023	0.444601	0.64507
95	0.0204997	0.0984802	0.140351					0.0876432	0.15246	0.078041	0.055505				0.369685	0.559716	0.612536	0.595487				0.617371	0.446569	0.670423
100	0.0211403	0.0990881	0.140351					0.0953856	0.153265	0.0907426	0.0579315				0.37171	0.563264	0.619658	0.596293				0.629108	0.468504	0.680751
105	0.0211403	0.0990881	0.140917					0.100341	0.155741	0.116268	0.0679406				0.371999	0.56957	0.655271	0.604351				0.640845	0.47919	0.697653
110	0.0217809	0.0990881	0.140917					0.121709	0.158341	0.127015	0.0694571				0.372288	0.5743	0.659544	0.607575				0.643192	0.479753	0.701408
115	0.0224215	0.0990881	0.141483					0.157944	0.163974	0.127137	0.0715802				0.373445	0.582972	0.666667	0.60838				0.664319	0.486502	0.706103
120	0.0224215	0.099696	0.142049					0.158253	0.185082	0.145579	0.0718835				0.381255	0.592432	0.668091	0.613215				0.666667	0.498875	0.707042
125	0.0237028	0.099696	0.142049					0.173428	0.189229	0.155594	0.081286				0.384148	0.592826	0.673789	0.616438				0.676056	0.5	0.724883
130	0.0237028	0.100304	0.14318					0.20223	0.193067	0.165364	0.0821959				0.386462	0.594009	0.682336	0.619662				0.676056	0.501406	0.7277
135	0.0256246	0.100912	0.14318					0.225767	0.195481	0.172203	0.0843191				0.387041	0.600315	0.688034	0.620467				0.680751	0.50928	0.729577
140	0.0256246	0.102128	0.144878					0.233199	0.2039	0.175867	0.0849257				0.388198	0.602286	0.688034	0.621273				0.683099	0.510405	0.729577
145	0.0262652	0.103951	0.144878					0.234128	0.208666	0.186737	0.0885654				0.388776	0.603863	0.689459	0.626914				0.685446	0.522778	0.732394
150	0.0269058	0.104559	0.145444					0.263549	0.211637	0.186737	0.092205				0.389066	0.606228	0.690883	0.626914				0.701878	0.524185	0.739906
155	0.0269058	0.104559	0.14601					0.267885	0.212628	0.186981	0.102517				0.393405	0.610958	0.700855	0.630137				0.706573	0.531496	0.739906
160	0.0275464	0.105167	0.14601					0.269433	0.22216	0.187225	0.122839				0.393694	0.618447	0.702279	0.634166				0.71831	0.531777	0.742723
165	0.0294683	0.105775	0.146576					0.274698	0.229093	0.195774	0.156203				0.398322	0.622389	0.706553	0.635778				0.71831	0.532621	0.759624
170	0.0294683	0.109423	0.148274					0.290492	0.235964	0.220322	0.156506				0.398612	0.624754	0.706553	0.635778				0.723005	0.550056	0.769953
175	0.0307495	0.110638	0.148274					0.299474	0.254225	0.223986	0.174401				0.400636	0.625148	0.707977	0.638195				0.725352	0.555962	0.784038
180	0.0307495	0.111854	0.149406					0.308455	0.257753	0.225574	0.184713				0.401504	0.630666	0.710826	0.641418				0.7277	0.558774	0.786854
185	0.0326714	0.114286	0.149406					0.318055	0.264933	0.237787	0.209888				0.40295	0.632637	0.712251	0.647059				0.734742	0.559336	0.801878
190	0.0326714	0.115502	0.151104					0.318675	0.267038	0.243649	0.227176				0.405265	0.635396	0.712251	0.647865				0.737089	0.563836	0.806573
195	0.0345932	0.116109	0.151104					0.319294	0.268895	0.24829	0.234456				0.405554	0.636973	0.712251	0.64867				0.744131	0.564398	0.807512
200	0.0352338	0.117325	0.152801					0.320223	0.280161	0.249511	0.236275				0.406422	0.64052	0.720798	0.651894				0.751174	0.566648	0.80939
205	0.0358744	0.120365	0.153367					0.321152	0.291303	0.264533	0.262966				0.407	0.640914	0.720798	0.651894				0.753521	0.568616	0.80939
210	0.0371557	0.120973	0.153933					0.337875	0.299288	0.266243	0.26418				0.410761	0.647221	0.729345	0.662369				0.758216	0.569741	0.80939
215	0.0377963	0.120973	0.155065					0.348715	0.323553	0.27235	0.269032				0.41105	0.653134	0.730769	0.670427				0.760563	0.570022	0.810329
220	0.0377963	0.12158	0.155631					0.365748	0.333395	0.280899	0.276918				0.411629	0.65747	0.732194	0.67365				0.762911	0.570866	0.813145
225	0.04164	0.122188	0.155631					0.369154	0.334943	0.289326	0.284501				0.411918	0.65747	0.733618	0.676068				0.767606	0.573959	0.815024
230	0.04164	0.122796	0.159027					0.378755	0.335438	0.289936	0.300576				0.414232	0.65944	0.737892	0.677679				0.774648	0.575366	0.819718
235	0.0422806	0.126444	0.159027					0.395479	0.338966	0.291524	0.306946				0.414521	0.660623	0.740741	0.678485				0.776995	0.575647	0.826291
240	0.0429212	0.127052	0.159592					0.397956	0.339771	0.292623	0.315742				0.421464	0.662988	0.74359	0.678485				0.779343	0.579021	0.83662
245	0.0429212	0.127052	0.160159					0.406627	0.346518	0.298119	0.317258				0.423199	0.663382	0.746439	0.68332				0.779343	0.586614	0.839437
250	0.0435618	0.131915	0.160159					0.41375	0.352956	0.318149	0.319988				0.423778	0.671659	0.747863	0.68332				0.78169	0.589145	0.844132
255	0.0448431	0.132523	0.160724					0.419325	0.353265	0.322545	0.329087				0.424067	0.674813	0.754986	0.685737				0.786385	0.597019	0.846948
260	0.0454837	0.133131	0.161856					0.427377	0.354503	0.324499	0.3303				0.426381	0.675995	0.757835	0.685737				0.793427	0.602081	0.848826
265	0.0480461	0.134954	0.162422					0.430783	0.357598	0.34807	0.343039				0.428985	0.684273	0.759259	0.686543				0.798122	0.612486	0.85446
270	0.0486867	0.134954	0.164686					0.439145	0.357908	0.352101	0.344859				0.432456	0.68782	0.759259	0.686543				0.807512	0.614173	0.86385
275	0.0493273	0.134954	0.165252					0.458037	0.360198	0.370787	0.365181				0.435927	0.689003	0.762108	0.686543				0.807512	0.620079	0.864789
280	0.0512492	0.137994	0.165818					0.470115	0.361931	0.376404	0.36882				0.436216	0.689003	0.762108	0.689766				0.809859	0.634139	0.866667
285	0.0550929	0.13921	0.167516					0.477547	0.36286	0.386541	0.377009				0.437952	0.690185	0.766382	0.689766				0.814554	0.640607	0.867606
290	0.0550929	0.140426	0.170911					0.483431	0.367378	0.39277	0.387322				0.440266	0.690579	0.767806	0.690572				0.816901	0.648763	0.868545
295	0.0570147	0.140426	0.170911					0.495819	0.368864	0.393381	0.391871				0.441713	0.692156	0.767806	0.692184				0.816901	0.662261	0.869484
300	0.0570147	0.143465	0.172609					0.497987	0.374745	0.395579	0.40279				0.442291	0.69255	0.777778	0.69299				0.821596	0.667604	0.870422
305	0.0570147	0.143465	0.172609					0.502323	0.37623	0.397899	0.415226				0.445762	0.69255	0.780627	0.69299				0.821596	0.669854	0.874178
310	0.0595772	0.144073	0.172609					0.505729	0.376416	0.399853	0.416743				0.447787	0.69255	0.783476	0.69299				0.821596	0.674634	0.876995
315	0.0647021	0.144681	0.174873					0.507587	0.383225	0.410357	0.420685				0.450101	0.696098	0.790598	0.695407				0.823944	0.676322	0.876995
320	0.0653427	0.145897	0.1794					0.507897	0.387991	0.414021	0.434638				0.452994	0.696492	0.790598	0.69863				0.826291	0.679134	0.876995
325	0.0659833	0.14772	0.179966					0.517807	0.393872	0.414753	0.438884				0.463408	0.696886	0.792023	0.69863				0.826291	0.68054	0.877934
330	0.0672646	0.148936	0.180532					0.521524	0.398267	0.420005	0.457386				0.463986	0.698857	0.792023	0.699436				0.833333	0.683352	0.880751
335	0.0711083	0.148936	0.181664					0.531744	0.402166	0.42147	0.465272				0.479317	0.703587	0.797721	0.701048				0.833333	0.685039	0.880751
340	0.0723895	0.148936	0.185059					0.536389	0.402414	0.434783	0.483166				0.479607	0.708317	0.80057	0.701853				0.842723	0.68757	0.880751
345	0.074952	0.150152	0.186191					0.538867	0.404643	0.440401	0.4862				0.480764	0.710288	0.801994	0.705077				0.842723	0.690664	0.882629
350	0.0813581	0.151368	0.188455					0.543512	0.404828	0.445286	0.492872				0.481921	0.721324	0.801994	0.705882				0.842723	0.69207	0.882629
355	0.0813581	0.152584	0.194114					0.560545	0.406004	0.458476	0.494692				0.484524	0.722507	0.810541	0.706688				0.842723	0.703881	0.883568
360	0.0884049	0.152584	0.194114					0.562094	0.412442	0.46385	0.500758				0.486549	0.724478	0.81339	0.709106				0.84507	0.704724	0.885446
365	0.0909673	0.156839	0.20034					0.56612	0.431507	0.465437	0.503791				0.488574	0.728814	0.820513	0.711523				0.84507	0.706412	0.886385
370	0.0928892	0.160486	0.202603					0.580056	0.432745	0.469834	0.504701				0.489442	0.731573	0.823362	0.71394				0.84507	0.711192	0.887324
375	0.0954516	0.162918	0.204301					0.580056	0.45441	0.470445	0.507734				0.491177	0.731967	0.826211	0.71394				0.847418	0.712317	0.888263
380	0.0954516	0.166565	0.206565					0.589037	0.461405	0.471055	0.510161				0.492334	0.733938	0.827635	0.715552				0.847418	0.713723	0.890141
385	0.0960923	0.167173	0.206565					0.59616	0.462829	0.478261	0.516833				0.492624	0.738274	0.827635	0.716358				0.847418	0.718223	0.890141
390	0.0980141	0.167781	0.207131					0.597089	0.469886	0.481925	0.532302				0.494648	0.73985	0.827635	0.718775				0.847418	0.718785	0.89108
395	0.0986547	0.170821	0.208829					0.597399	0.471557	0.485833	0.532605				0.494938	0.742215	0.82906	0.718775				0.849765	0.725253	0.892958
400	0.0992953	0.172037	0.209395					0.599257	0.471681	0.488031	0.535032				0.497831	0.742609	0.82906	0.719581				0.852113	0.728628	0.893897
405	0.102498	0.172644	0.20996					0.602044	0.47329	0.489985	0.544131				0.500434	0.743398	0.833333	0.719581				0.852113	0.731159	0.895775
410	0.10442	0.17386	0.21279					0.60607	0.474776	0.496214	0.55505				0.507955	0.748916	0.836182	0.719581				0.85446	0.734814	0.896714
415	0.105702	0.17386	0.214488					0.607309	0.475952	0.496825	0.555657				0.508533	0.749704	0.837607	0.719581				0.859155	0.735377	0.898592
420	0.106983	0.182979	0.21562					0.611954	0.480966	0.512091	0.558386				0.509112	0.755223	0.840456	0.72361				0.859155	0.735377	0.898592
425	0.107623	0.183587	0.216752					0.619387	0.494212	0.519052	0.573248				0.518658	0.763106	0.84188	0.725222				0.859155	0.739314	0.899531
430	0.108264	0.183587	0.217317					0.629297	0.501517	0.525159	0.579011				0.521261	0.765077	0.84188	0.728445				0.861502	0.743532	0.90047
435	0.111467	0.18541	0.217883					0.631775	0.513401	0.525281	0.584167				0.522129	0.766259	0.84188	0.730056				0.861502	0.761249	0.901408
440	0.11403	0.186018	0.220713					0.640446	0.537605	0.531509	0.589627				0.528204	0.767048	0.844729	0.730862				0.86385	0.763779	0.902347
445	0.12492	0.187842	0.222977					0.640446	0.553079	0.538837	0.58993				0.533989	0.772566	0.844729	0.734085				0.868545	0.764342	0.903286
450	0.126842	0.189058	0.232598					0.655621	0.555617	0.540791	0.591447				0.538907	0.774143	0.844729	0.734085				0.870892	0.765186	0.904225
455	0.129404	0.190274	0.234295					0.66615	0.562674	0.541768	0.596603				0.542956	0.775325	0.846154	0.73892				0.870892	0.767998	0.904225
460	0.130045	0.190882	0.236559					0.670796	0.567874	0.547997	0.602669				0.543824	0.78242	0.846154	0.740532				0.875587	0.774747	0.904225
465	0.131967	0.193313	0.237125					0.684422	0.572392	0.553615	0.606005				0.558288	0.78715	0.849003	0.742143				0.877934	0.780934	0.905164
470	0.13517	0.195745	0.238823					0.694023	0.572516	0.55447	0.607825				0.558577	0.787938	0.849003	0.742949				0.880282	0.786839	0.905164
475	0.13581	0.197568	0.241652					0.694023	0.578459	0.578896	0.608432				0.559155	0.790698	0.850427	0.742949				0.882629	0.790495	0.907981
480	0.138373	0.199392	0.242218					0.694952	0.57982	0.580484	0.612981				0.567255	0.792668	0.851852	0.746172				0.884977	0.791057	0.910798
485	0.14542	0.206079	0.244482					0.695262	0.584834	0.582682	0.615408				0.568412	0.793063	0.853276	0.749396				0.884977	0.799494	0.910798
490	0.148623	0.209726	0.250707					0.70734	0.601795	0.590132	0.628753				0.568412	0.793851	0.856125	0.749396				0.892019	0.799775	0.912676
495	0.149904	0.213982	0.253537					0.712295	0.602105	0.592941	0.635123				0.570726	0.795428	0.856125	0.750201				0.894366	0.802306	0.916432
500	0.156951	0.213982	0.254669					0.713224	0.615413	0.593185	0.636336				0.576511	0.798187	0.860399	0.751007				0.894366	0.805681	0.919249
505	0.156951	0.216413	0.260894					0.714153	0.61758	0.593429	0.66333				0.586057	0.803705	0.861823	0.752619				0.896714	0.807087	0.919249
510	0.157591	0.218845	0.260894					0.746051	0.621603	0.597215	0.66424				0.601967	0.803705	0.861823	0.755842				0.899061	0.818335	0.923005
515	0.158872	0.218845	0.26146					0.748839	0.621727	0.598681	0.66697				0.606595	0.808829	0.863248	0.759871				0.901408	0.823397	0.924883
520	0.161435	0.220669	0.262592					0.749458	0.624574	0.600635	0.676979				0.611513	0.813953	0.863248	0.761483				0.901408	0.824522	0.925822
525	0.162076	0.222492	0.264856					0.752865	0.626184	0.611993	0.684562				0.616141	0.814348	0.864672	0.763094				0.901408	0.825366	0.925822
530	0.164638	0.226748	0.265422					0.756271	0.630641	0.619932	0.690931				0.61643	0.818289	0.864672	0.763094				0.903756	0.825928	0.925822
535	0.172966	0.233435	0.267685					0.756581	0.633055	0.620542	0.690931				0.621637	0.823808	0.864672	0.766317				0.906103	0.831271	0.926761
540	0.174888	0.238298	0.275042					0.763704	0.633364	0.622618	0.693661				0.634365	0.826961	0.868946	0.767123				0.906103	0.831834	0.926761
545	0.175529	0.241337	0.27674					0.770208	0.642216	0.641427	0.701547				0.639572	0.82972	0.868946	0.767929				0.908451	0.837177	0.9277
550	0.182575	0.244377	0.277306					0.772375	0.644135	0.643625	0.702457				0.642754	0.831691	0.871795	0.768735				0.908451	0.83802	0.929577
555	0.204356	0.246808	0.283531					0.773614	0.651811	0.649487	0.710039				0.643043	0.832874	0.873219	0.771958				0.913146	0.845332	0.930516
560	0.247918	0.249848	0.302773					0.778259	0.664438	0.651807	0.711253				0.643911	0.836421	0.873219	0.77357				0.915493	0.845613	0.930516
565	0.252402	0.252887	0.341256					0.783834	0.669947	0.663044	0.734001				0.646225	0.837998	0.873219	0.777599				0.915493	0.847019	0.932394
570	0.268418	0.253495	0.345218					0.786931	0.671495	0.670005	0.73673				0.647961	0.839574	0.877493	0.778405				0.915493	0.847863	0.933333
575	0.276105	0.253495	0.359366					0.790957	0.67298	0.672814	0.742796				0.649986	0.839574	0.877493	0.78888				0.915493	0.853487	0.934272
580	0.276746	0.256535	0.366157					0.797461	0.678366	0.675012	0.744616				0.651721	0.839574	0.881766	0.790492				0.915493	0.858268	0.934272
585	0.278668	0.262614	0.366723					0.805203	0.678923	0.682584	0.748863				0.658374	0.841545	0.883191	0.792103				0.920188	0.859393	0.935211
590	0.29148	0.263222	0.368421					0.806132	0.680161	0.683073	0.754929				0.659531	0.843516	0.88604	0.792909				0.920188	0.863611	0.93615
595	0.29212	0.265653	0.37974					0.810468	0.688827	0.686004	0.755232				0.662713	0.849034	0.88604	0.793715				0.920188	0.864173	0.93615
600	0.306214	0.268693	0.380306					0.813874	0.693346	0.686615	0.763118				0.666763	0.849823	0.888889	0.797744				0.922535	0.864454	0.938028
605	0.313901	0.276596	0.392756					0.816352	0.694027	0.687103	0.765544				0.669366	0.851005	0.891738	0.79855				0.922535	0.870079	0.938028
610	0.319026	0.299696	0.399547					0.820068	0.69576	0.705178	0.769791				0.669945	0.851005	0.893162	0.803384				0.922535	0.870641	0.939906
615	0.330557	0.336778	0.404075					0.821307	0.696193	0.705911	0.769791				0.672548	0.851005	0.893162	0.812248				0.922535	0.874578	0.940845
620	0.334401	0.354407	0.414262					0.823475	0.710306	0.713727	0.77707				0.674863	0.854159	0.894587	0.817083				0.922535	0.879921	0.940845
625	0.344651	0.357447	0.417657					0.82843	0.710802	0.72191	0.782833				0.675152	0.86283	0.896011	0.817889				0.924883	0.880484	0.941784
630	0.345291	0.359878	0.426712					0.831217	0.71402	0.735589	0.784956				0.67602	0.86283	0.897436	0.828364				0.924883	0.881327	0.941784
635	0.349135	0.360486	0.427278					0.834314	0.721449	0.736321	0.786473				0.677177	0.86283	0.900285	0.82917				0.924883	0.881609	0.943662
640	0.351057	0.361702	0.430673					0.837721	0.723739	0.740352	0.796482				0.679491	0.864801	0.900285	0.829976				0.924883	0.884702	0.944601
645	0.356823	0.382371	0.432371					0.838959	0.725101	0.741329	0.804671				0.680937	0.868743	0.901709	0.830782				0.92723	0.885827	0.946479
650	0.362588	0.393313	0.437465					0.841127	0.731352	0.742794	0.804974				0.681805	0.869531	0.901709	0.831587				0.92723	0.886389	0.946479
655	0.366432	0.393921	0.442558					0.847631	0.73451	0.744382	0.813164				0.68759	0.871896	0.903134	0.834005				0.929577	0.887233	0.947418
660	0.377963	0.395745	0.445954					0.84856	0.74429	0.747557	0.815287				0.68788	0.874261	0.903134	0.834811				0.931925	0.887233	0.948357
665	0.3959	0.404255	0.45614					0.849179	0.751532	0.750122	0.818623				0.688169	0.875049	0.904558	0.834811				0.934272	0.88892	0.948357
670	0.408712	0.409726	0.471986					0.852276	0.755865	0.751466	0.826812				0.690194	0.87702	0.905983	0.836422				0.93662	0.889201	0.948357
675	0.436899	0.432827	0.483305					0.854444	0.756794	0.763556	0.829542				0.69164	0.879385	0.908832	0.841257				0.93662	0.890045	0.948357
680	0.445227	0.435258	0.508206					0.857231	0.75896	0.768686	0.831665				0.692508	0.883721	0.908832	0.84448				0.941315	0.892014	0.949296
685	0.446509	0.437082	0.515563					0.85847	0.761684	0.777846	0.831968				0.693665	0.884903	0.911681	0.851733				0.943662	0.894544	0.949296
690	0.464446	0.438906	0.516695					0.859089	0.778644	0.781632	0.832272				0.69569	0.884903	0.913105	0.851733				0.948357	0.895107	0.950235
695	0.467008	0.438906	0.532541					0.860328	0.784463	0.784319	0.834698				0.698004	0.887268	0.91453	0.853344				0.948357	0.897919	0.951174
700	0.475336	0.442553	0.534805					0.863425	0.787929	0.788471	0.836215				0.698293	0.893575	0.915954	0.85415				0.948357	0.897919	0.952113
705	0.482383	0.443769	0.542162					0.873026	0.788425	0.790669	0.839551				0.701765	0.897517	0.917379	0.85415				0.948357	0.898763	0.953991
710	0.484945	0.446201	0.548387					0.875813	0.793748	0.810088	0.839551				0.702922	0.897517	0.918803	0.857373				0.948357	0.899606	0.953991
715	0.492633	0.459574	0.550651					0.875813	0.798143	0.815462	0.844101				0.708418	0.897911	0.918803	0.858985				0.950704	0.900169	0.95493
720	0.504164	0.482067	0.557442					0.87829	0.799195	0.815828	0.845314				0.708707	0.898699	0.921652	0.860596				0.950704	0.901856	0.956808
725	0.536195	0.492401	0.567629					0.880768	0.799443	0.836468	0.851077				0.712467	0.899093	0.921652	0.860596				0.950704	0.902981	0.956808
730	0.550288	0.520365	0.595925					0.882936	0.801671	0.841353	0.851077				0.712757	0.899882	0.923077	0.862208				0.950704	0.905231	0.957746
735	0.55221	0.522796	0.608376					0.884484	0.802228	0.852223	0.85138				0.717385	0.905006	0.923077	0.863819				0.950704	0.906637	0.959624
740	0.564382	0.546505	0.610074					0.886033	0.802662	0.856009	0.851987				0.719988	0.905006	0.925926	0.867043				0.953052	0.910855	0.959624
745	0.597053	0.54772	0.620826					0.886343	0.804024	0.860772	0.859873				0.721435	0.908553	0.925926	0.868654				0.953052	0.913105	0.960563
750	0.633568	0.548936	0.649689					0.891607	0.80978	0.86297	0.866849				0.722881	0.912495	0.925926	0.875907				0.953052	0.913386	0.961502
755	0.639334	0.559271	0.681947					0.893466	0.810709	0.865413	0.870488				0.725195	0.916437	0.92735	0.878324				0.953052	0.915073	0.962441
760	0.64574	0.56231	0.68704					0.893775	0.812009	0.869321	0.872915				0.741105	0.918802	0.928775	0.87913				0.955399	0.916479	0.964319
765	0.65663	0.578116	0.6927					0.897801	0.817023	0.880801	0.875341				0.741394	0.918802	0.931624	0.883159				0.957746	0.917042	0.964319
770	0.661755	0.584194	0.70232					0.89904	0.823398	0.881168	0.879587				0.743419	0.920378	0.933048	0.885576				0.957746	0.917323	0.965258
775	0.665599	0.584194	0.706848					0.900279	0.827112	0.883854	0.882317				0.743708	0.921561	0.933048	0.887188				0.960094	0.91901	0.965258
780	0.66688	0.609726	0.710243					0.901827	0.834045	0.88935	0.882621				0.748626	0.921561	0.934473	0.887188				0.960094	0.92126	0.968075
785	0.668161	0.61459	0.711375					0.903376	0.840545	0.890816	0.886867				0.764247	0.925503	0.934473	0.887994				0.964789	0.921822	0.968075
790	0.679693	0.648024	0.712507					0.903995	0.841535	0.891915	0.886867				0.768296	0.926685	0.938747	0.888799				0.964789	0.923509	0.969014
795	0.680974	0.651672	0.722694					0.907092	0.842278	0.8968	0.887777				0.776685	0.928262	0.938747	0.890411				0.967136	0.925478	0.970892
800	0.689942	0.677204	0.723826					0.90957	0.846487	0.903151	0.888383				0.789413	0.92905	0.941595	0.890411				0.967136	0.925478	0.970892
805	0.727739	0.707599	0.731749					0.912666	0.849954	0.903151	0.89354				0.81805	0.930233	0.941595	0.890411				0.967136	0.927446	0.97277
810	0.731582	0.708815	0.765139					0.913596	0.855091	0.903517	0.895663				0.821232	0.931415	0.941595	0.890411				0.969484	0.928009	0.973709
815	0.735426	0.72462	0.768534					0.925364	0.871371	0.904372	0.896269				0.8221	0.934174	0.941595	0.892828				0.969484	0.928853	0.974648
820	0.735426	0.731915	0.77193					0.930009	0.87199	0.905349	0.897786				0.823546	0.934174	0.94302	0.893634				0.969484	0.931102	0.976526
825	0.741832	0.735562	0.77193					0.931867	0.875456	0.905471	0.901729				0.824414	0.934963	0.944444	0.89444				0.971831	0.936445	0.977465
830	0.752082	0.73921	0.777589					0.933416	0.879294	0.905716	0.904762				0.82615	0.936145	0.945869	0.905721				0.971831	0.938414	0.977465
835	0.753363	0.742857	0.786644					0.93899	0.886413	0.906204	0.906278				0.829043	0.936933	0.945869	0.914585				0.974178	0.93982	0.979343
840	0.757207	0.759878	0.787776					0.93899	0.888765	0.912921	0.908401				0.831067	0.937722	0.947294	0.917002				0.974178	0.940101	0.979343
845	0.769379	0.761094	0.791172					0.941778	0.890436	0.915852	0.909615				0.835985	0.940875	0.947294	0.920226				0.976526	0.943195	0.979343
850	0.785394	0.761702	0.801924					0.942087	0.891798	0.915852	0.909615				0.842349	0.941269	0.950142	0.922643				0.976526	0.94685	0.979343
855	0.802691	0.7769	0.816072					0.946113	0.892355	0.915975	0.911738				0.842927	0.947182	0.951567	0.926672				0.978873	0.950787	0.980282
860	0.807175	0.790273	0.831353					0.952927	0.898483	0.919516	0.912345				0.842927	0.949152	0.960114	0.928284				0.978873	0.951631	0.980282
865	0.807816	0.792097	0.835314					0.958811	0.90034	0.92086	0.930543				0.843506	0.950335	0.961538	0.930701				0.978873	0.951631	0.980282
870	0.807816	0.808511	0.83588					0.959121	0.902631	0.924035	0.934183				0.849291	0.950335	0.964387	0.936342				0.978873	0.952475	0.980282
875	0.810378	0.812158	0.83588					0.961288	0.908573	0.929775	0.944495				0.853052	0.9527	0.965812	0.937147				0.978873	0.953037	0.980282
880	0.815503	0.817629	0.838144					0.961908	0.918415	0.941622	0.946315				0.855944	0.953094	0.965812	0.946817				0.981221	0.955568	0.98216
885	0.818706	0.825532	0.842671					0.964076	0.930548	0.945774	0.954807				0.857969	0.953882	0.967237	0.946817				0.981221	0.955849	0.983099
890	0.820628	0.837082	0.845501					0.965624	0.931724	0.950904	0.955414				0.888343	0.955853	0.968661	0.947623				0.981221	0.967942	0.984977
895	0.826393	0.83769	0.847199					0.967172	0.93389	0.950904	0.959054				0.899913	0.956642	0.968661	0.948429				0.983568	0.969348	0.984977
900	0.829596	0.838906	0.852292					0.967172	0.937852	0.952492	0.966333				0.903095	0.957824	0.970085	0.956487				0.983568	0.971878	0.985915
905	0.829596	0.852888	0.855122					0.968721	0.941752	0.958354	0.96694				0.921608	0.958613	0.977208	0.957292				0.983568	0.972722	0.986854
910	0.829596	0.870517	0.855122					0.96965	0.945094	0.959209	0.96694				0.931154	0.961372	0.977208	0.960516				0.985915	0.973003	0.987793
915	0.857143	0.87234	0.855122					0.970889	0.94689	0.959453	0.972399				0.932022	0.964525	0.980057	0.966156				0.985915	0.976097	0.988732
920	0.870596	0.880243	0.879457					0.973366	0.950542	0.963361	0.975735				0.932022	0.965708	0.981482	0.966962				0.985915	0.976097	0.989671
925	0.873799	0.881459	0.891341					0.974295	0.96125	0.964094	0.979679				0.934915	0.965708	0.98433	0.969379				0.99061	0.976378	0.989671
930	0.897502	0.883891	0.894171					0.974915	0.967069	0.965071	0.980588				0.947064	0.967284	0.985755	0.974214				0.99061	0.977784	0.99061
935	0.918001	0.885714	0.91511					0.975844	0.969607	0.966048	0.981498				0.947064	0.968073	0.987179	0.976632				0.99061	0.977784	0.991549
940	0.918642	0.894225	0.93322					0.978012	0.976106	0.96788	0.983015				0.949378	0.968467	0.987179	0.983884				0.99061	0.984814	0.991549
945	0.928251	0.897872	0.933786					0.980799	0.979449	0.970689	0.983622				0.951403	0.968467	0.988604	0.985496				0.99061	0.985658	0.994366
950	0.935939	0.89848	0.942275					0.984206	0.981801	0.973009	0.985138				0.963263	0.970832	0.992877	0.986301				0.992958	0.987627	0.997183
955	0.941063	0.89848	0.949066					0.986064	0.983163	0.979238	0.988778				0.969048	0.977533	0.992877	0.986301				0.992958	0.989595	0.998122
960	0.959001	0.899088	0.953594					0.986374	0.983782	0.98339	0.989991				0.969048	0.980292	0.994302	0.988719				0.992958	0.990158	0.999061
965	0.962204	0.914286	0.96944					0.986374	0.985453	0.984978	0.989991				0.981487	0.98581	0.995726	0.989525				0.992958	0.991001	0.999061
970	0.975016	0.92462	0.972269					0.986374	0.987248	0.985222	0.989991				0.983222	0.988963	0.995726	0.989525				0.995305	0.991001	0.999061
975	0.976297	0.931307	0.983588					0.989161	0.989105	0.985833	0.990294				0.985247	0.996847	0.997151	0.991136				0.995305	0.994094	0.999061
980	0.981422	0.956231	0.98472					0.991638	0.992758	0.989741	0.990598				0.986404	0.997241	0.998575	0.995165				0.995305	0.996625	1
985	0.983344	0.959271	0.989247					0.993496	0.995358	0.993893	0.995147				0.994215	0.998029	1	0.996777				0.995305	0.999156	1
990	0.991031	0.993313	0.990945					0.994425	0.998886	0.997435	0.99909				0.996529	0.998423	1	1				0.997653	0.999719	1
995	0.993594	1	0.997736					0.995355	1	1	1				1	1	1	1				0.997653	1	1
1000	1	1	1					1	1	1	1				1	1	1	1				1	1	1

## Sheet: Figure 5b
PBS	rBapB-PFF	rEsp_N-PFF	-Syn-PFF
720	305	75	45
730	430	60	125
680	420	60	50
	360

## Sheet: Figure 5c
PBS	rBapB-PFF	rEsp_N-PFF	-Syn-PFF
540	100	1	1
600	75	1	5
550	60	1	1
	150

## Sheet: Figure 5e
Untreated	Bap-PFF	Esp-PFF	Bap-MON	Esp-MON	Chania
155	184	65	27	71	183
69	59	116	28	51	91
93	231	83	58	57	129
81	209	146	55	137	129
69	137	283	162	54	64
53	171	78	249	141	200
241	161	298	74	46	71
45	143	141	62	133	69
65	113	150	63	13	173
50	65	177	175	129	121
196	97	197	100	12	87
21	143	228	101	113	90
37	97	84	91	80	121
54	209	210	81	36	89
72	106	209	110	109	89
47	135	202	83	72	181
20	129	130	38	104	60
41	105	301	120	99	62
90	192	205	107	45	70
76	115	235	90	39	88
57	145	250	84	76	37
92	106	113	248	89
49	67	197	81	98
113	169	131	61	33
82	198	249	82	35
96	118	219	38	87
44	112	259	171	77
111	113	198	118	122
82	177	204	64	149
103	171	237	74	166
67	320	276	35
195	131	310	110
69	189	176
38	98	189
47		215
46		194
86		130
55
120
203
68
66
52
185
48
123
109
44
47
113
168
19
49
83
38
113
202
108
46

[truncated: 29 more sheets: Figure 5g, Figure 6a-Negative geotaxis, Figure 6a-Wire hanging, Figure 6a-Rotarod, Figure 6b, Figure 6c, Figure 6d, Figure 6h, Figure 6i, Figure 6k, Figure 6l, Figure 6o, Figure 7a, Figure 7b, Figure S1, Figure S2a, Figure S3a, Figure S3b, Figure S4a, Figure S5a …]
